# Supplementary material for: Exome sequencing analysis of murine medulloblastoma models identifies WDR11 as a potential tumor suppressor in Group 3 tumors
Source: Oncotarget. 2017 Jul 27;8(39):64685–97. doi: 10.18632/oncotarget.19642 (PMC5630286; doi:10.18632/oncotarget.19642)
Supplement: Supplementary file 2 [file oncotarget-08-64685-s002.xlsx]

## Sheet: Sheet1
Supplementary Table 1: Mapping statistics and coverage statistics of the exome data
Sample	TotalReads	MappedReads	Mpd%	>=10x	>=20x	>=30x
MBM001_D	136266464	131737261	0.967	95.244	91.133	85.214
MBM002_D	139033160	134739593	0.969	95.855	92.734	88.283
MBM003_D	155213112	144945431	0.934	96.786	94.532	91.332
MBM004_D	193031232	176462847	0.914	96.815	94.576	91.403
MBS001_D	107335352	101695126	0.947	94.715	87.957	78.176
MBS002_D	80299434	75100152	0.935	93.978	85.253	73.004
MBS003_D	113894962	110703497	0.972	95.605	90.763	83.299
MBS004_D	128380728	124385277	0.969	95.34	90.575	83.494
MBS005_D	155931258	150802787	0.967	94.805	90.059	83.505
MBW001_D	68098838	66135823	0.971	93.705	84.07	70.948
MBW002_D	100521314	97568381	0.971	95.516	89.26	79.619
MBW003_D	93968084	89238884	0.95	90.202	77.304	66.48
TotalReads	total number of sequencing reads for each sample
MappedReads	total number of sequencing reads mapped to mouse mm9 assembly for each sample
Mpd%	Percentage of reads mapped to mm9 assembly (i.e. MappedReads/TotalReads)
>=10x	Percentage of mouse protein coding bases covered at least 10X
>=20x	Percentage of mouse protein coding bases covered at least 20X
>=30x	Percentage of mouse protein coding bases covered at least 30X
