# Supplementary material for: Exome sequencing analysis of murine medulloblastoma models identifies WDR11 as a potential tumor suppressor in Group 3 tumors
Source: Oncotarget. 2017 Jul 27;8(39):64685–97. doi: 10.18632/oncotarget.19642 (PMC5630286; doi:10.18632/oncotarget.19642)
Supplement: Supplementary file 3 [file oncotarget-08-64685-s003.xlsx]

## Sheet: validated
Supplementary Table 2: Validated mutations in different mouse tumors
Type	GeneName	Sample	Chr	posi_mm9	Class	AAChange	ProteinGI	mRNA_acc	#Mutant_In_Tumor	#Total_In_Tumor	ReferenceAllele	MutantAllele	validtion platform
SNV	4632411B12Rik	MBW003	1	36401011	silent	A720A.A634A,A721A_2:96632313	27369930	NM_172652	22	67	G	A	MiSeq
SNV	Aicda	MBW002	6	122509510	silent	K10K.K10K_12:8650854	6753018	NM_009645	11	26	G	A	MiSeq
SNV	Aire	MBW003	10	77504295	missense	G202A.G201A_21:44532719	6753020	NM_009646	56	224	C	G	MiSeq
SNV	Apom	MBW002	17	35268637	missense	S11F.Y11F_6:31731754	9055162	NM_018816	16	28	G	A	MiSeq
SNV	Arhgef3	MBS003	14	28192810	missense	D86N.D80N,D112N,D86N_3:56764186	27229120	NM_027871	18	35	G	A	MiSeq
SNV	Atp2b4	MBW003	1	135603200	UTR_3	E21_UTR_3.NA_1:201945267	269784615	NM_001167949	16	31	C	T	MiSeq
SNV	Atp2b4	MBW003	1	135626972	silent	K592K.K591K_1:201945267	54261793	NM_213616	51	88	C	T	MiSeq
SNV	Bai3	MBW003	1	25477492	missense	V783I.I783I_6:69829560	169790905	NM_175642	5	22	C	T	Sanger
SNV	Bcorl1	MBW002	X	45721242	silent	G158G.G158G_X:128977336	125347764	NM_178782	10	32	G	T	MiSeq
SNV	Brd7	MBW003	8	90867516	missense	G387E.G387E_16:48917731	6755234	NM_012047	19	51	C	T	MiSeq
SNV	Bzw2	MBW002	12	36834116	missense	E312D.E312D_7:16703178	31981160	NM_025840	13	33	C	A	MiSeq
SNV	Ccdc88a	MBS002	11	29398586	missense	R1522Q.R1521K,R1548K_2:55382538	63025208	NM_176841	40	61	G	A	Sanger
SNV	Ccr4	MBW001	9	114401805	nonsense	W103*.W103*_3:32970227	162287123	NM_009916	73	158	C	T	MiSeq
SNV	Cnnm3	MBW003	1	36578135	silent	Y630Y.Y576Y,Y624Y_2:96858116	88196784	NM_001039551	108	294	C	T	MiSeq
SNV	Cnnm4	MBW003	1	36529507	missense	V324F.F327F_2:96791442	162287063	NM_033570	25	57	G	T	MiSeq
SNV	Cyp2a4	MBW002	7	27099919	UTR_3	E9_UTR_3.NA_NA	116268118	NM_009997	11	27	G	C	MiSeq
SNV	Dock7	MBW003	4	98730691	missense	S411N.S411N_1:62869549	78191789	NM_026082	11	16	C	T	Sanger
SNV	F10	MBW003	8	13055456	silent	L340L.L343L_NA	110625994	NM_007972	84	165	G	T	MiSeq
SNV	Foxj3	MBW003	4	119233262	nonsense	S13*.S13*_1:42549314	27370018	NM_172699	9	14	C	G	Sanger
SNV	Gapvd1	MBW003	2	34584119	missense	N254S.N254S_9:127104658	40254514	NM_025709	7	12	T	C	MiSeq
SNV	Gmppa	MBW003	1	75435435	silent	A87A.A87A_chr2:220074835	19526884	NM_133708	80	163	C	A	MiSeq
SNV	Golt1a	MBW003	1	135216870	silent	G86G.G86G_1:202437422	21311983	NM_026680	132	249	C	G	MiSeq
SNV	Grk4	MBS001	5	35037510	intron	intron.NA_NA	NA	Unknown	26	99	T	G	MiSeq
SNV	Kif14	MBW003	1	138424162	missense	D1615G.E1639G_1:198789170	124486927	NM_001081258	23	96	A	G	Sanger
SNV	Lrfn2	MBM003	17	49236142	missense	R656H.R655H_6:40468066	226246673	NM_027452	21	44	G	A	Sanger
SNV	Ltbp2	MBW003	12	86150145	missense	R778Q.R774Q_14:74064986	158341636	NM_013589	67	181	C	T	MiSeq
SNV	Kmt2d	MBW001	15	98667576	nonsense	E5379*.E5328*_12:47712983	257743033	NM_001033276	13	22	C	A	Sanger
SNV	Kmt2c	MBW003	5	24790581	silent	R4393R.R4400R_7:151476747	124487063	NM_001081383	35	76	G	T	Sanger
SNV	Kmt2c	MBW003	5	24820099	missense	R2277H.L2283H_chr7:151490295	124487063	NM_001081383	15	37	C	T	Sanger
SNV	Mtap1s	MBW002	8	73437527	missense	H392Q.H399Q_19:17699251	162287131	NM_173013	18	94	C	A	MiSeq
SNV	Myo3a	MBM001	2	22423372	splice	E27_splice.NA_NA	NA	Unknown	18	42	G	T	MiSeq
SNV	Nck2	MBM003	1	43611172	silent	D231D.D231D_2:105864682	190610036	NM_010879	33	78	C	T	MiSeq
SNV	Ncoa3	MBS004	2	165873014	missense	A14T.S13S_20:45684435	118026946	NM_008679	84	153	G	A	Sanger
SNV	Nlrp3	MBW003	11	59379440	missense	N975K.N978K,N864K,N921K_1:245674669	22003870	NM_145827	64	230	C	A	MiSeq
SNV	Nlrp4a	MBS003	7	27234509	missense	S174I.NA_NA	27370372	NM_172896	26	126	G	T	MiSeq
SNV	Nt5dc3	MBW002	10	86275125	missense	R173K.R175K_NA	111494223	NM_175331	37	37	G	A	MiSeq
SNV	Obsl1	MBW003	1	75489610	missense	R1113C.R1113C_2:220131315	170763522	NM_178884	98	193	G	A	MiSeq
SNV	Olfr1454	MBW003	19	13138716	missense	A272T.NA_NA	33239136	NM_146692	17	29	G	A	MiSeq
SNV	Olfr267	MBW003	4	58798360	missense	I78S.V78G_9:113130302	260274031	NM_146920	7	17	A	C	MiSeq
SNV	Olfr338	MBS001	2	36232709	missense	L138I.NA_NA	22129021	NM_146947	85	368	C	A	MiSeq
SNV	Papola	MBW003	12	107056593	silent	A381A.A381A_14:96078360	21914853	NM_011112	17	33	G	A	MiSeq
SNV	Prelp	MBW003	1	135811490	silent	L165L.L169L_1:201719222	229608920	NM_054077	36	69	G	A	MiSeq
SNV	Scd1	MBW003	19	44474772	missense	F243C.NA_NA	31543675	NM_009127	21	72	A	C	MiSeq
SNV	Sema4c	MBW003	1	36607080	silent	S603S.S602S_2:96890786	186659517	NM_001126047	68	186	G	T	MiSeq
SNV	Sema4c	MBW003	1	36609004	intron	intron.NA_2:96890599	NA	Unknown	43	134	G	A	MiSeq
SNV	Slc38a7	MBM004	8	98365579	silent	P359P.P358P_16:57262607	27370116	NM_172758	9	16	G	A	MiSeq
SNV	Slco5a1	MBW003	1	12979931	missense	A216T.A213T_8:70906995	124378011	NM_172841	29	83	C	T	MiSeq
SNV	Smyd1	MBM003	6	71175504	missense	R237Q.R237Q_2:88177240	236461014	NM_001160127	5	11	C	T	Sanger
SNV	Snrnp35	MBS001	5	124940749	silent	R205R.R210R,R205R_12:122516655	21624627	NM_029532	8	38	G	A	MiSeq
SNV	Spag11b	MBS002	8	19141449	missense	R47Q.NA_NA	85702268	NM_001034905	40	72	G	A	MiSeq
SNV	Sykb	MBW003	13	52706363	silent	L52L.L53L_9:92646160	56550045	NM_011518	178	414	G	A	MiSeq
SNV	Tex14	MBS003	11	87350331	nonsense	R1228*.R1256*,R1216*_17:54004352	313151212	NM_001199293	38	86	C	T	Sanger
SNV	Tmem117	MBW002	15	94925285	missense	A465V.S465F_12:43068571	30520273	NM_178789	79	151	C	T	MiSeq
SNV	Tnxb	MBW002	17	34850062	missense	P2208Q.P3320Q_6:32145555	320461717	NM_031176	22	55	C	A	Sanger
SNV	Tpo	MBS002	12	30739859	UTR_3	E17_UTR_3.NA_NA	6678417	NM_009417	13	13	C	T	Sanger
SNV	Trnau1ap	MBW001	4	131881168	missense	R78H.R78H_1:28760452	62821783	NM_027925	26	65	C	T	MiSeq
SNV	Ttc39d	MBW003	17	80616051	silent	H266H.NA_NA	254588114	NM_026351	9	23	C	T	MiSeq
SNV	Ubn2	MBM003	6	38431894	missense	Q549K.Q563K_7:138607698	158749567	NM_177185	46	108	C	A	Sanger
SNV	Unc13c	MBM002	9	73660153	silent	S1013S.S1017S_15:52223153	124487217	NM_001081153	22	99	G	A	MiSeq
SNV	Wdr11	MBM003	7	136736540	missense	I46T.I46T_NA	227908800	NM_172255	19	82	T	C	Sanger
SNV	Zap70	MBW003	1	36835628	silent	D288D.D290D_2:97716471	31981916	NM_009539	79	202	C	T	MiSeq
SNV	Zzef1	MBS004	11	72639758	missense	N424S.N424S_17:3959702	113865905	NM_001045536	19	37	A	G	Sanger
Indel	Cdh18	MBW001	15	23390188	proteinIns	T583>ST	145587090	NM_001081299	13	36	-	GCA	MiSeq
Indel	Piwil4	MBM001	9	14520643	proteinDel	P468_S469>P	52138556	NM_177905	6	44	GAA	-	MiSeq
Definition of columns:
A: mutation type, SNV or Indel
B: mouse gene symbol of the identified mutation
C: mouse MB ID from which the mutation was identified
D and E: chromosome location of the identified mutation in mm9
F: predicted mutation class
G: predicted amino acid change and the corresponding change after mapped to human hg18. Format: (mapped human aa change).(original mouse aachange)_.(mapped human chromosome:position).
H: mouse protein GI number
I: mouse mRNA accession number
J and K: the numbers of mutant and total reads in tumor WES data
L and M: the mouse reference and mutant alleles
N: validation platform
