# Supplementary material for: Exome sequencing analysis of murine medulloblastoma models identifies WDR11 as a potential tumor suppressor in Group 3 tumors
Source: Oncotarget. 2017 Jul 27;8(39):64685–97. doi: 10.18632/oncotarget.19642 (PMC5630286; doi:10.18632/oncotarget.19642)
Supplement: Supplementary file 4 [file oncotarget-08-64685-s004.xlsx]

## Sheet: Sheet1
Supplementary Table 3: Survival of mice bearing G3 MBs analysed by exome-sequencing
Mouse	Subtype	Survival
MBM001	G3	44
MBM002	G3	47
MBM003	G3	20
MBM004	G3	35
