# Supplementary material for: Exome sequencing analysis of murine medulloblastoma models identifies WDR11 as a potential tumor suppressor in Group 3 tumors
Source: Oncotarget. 2017 Jul 27;8(39):64685–97. doi: 10.18632/oncotarget.19642 (PMC5630286; doi:10.18632/oncotarget.19642)
Supplement: Supplementary file 5 [file oncotarget-08-64685-s005.xlsx]

## Sheet: Sheet1
Supplementary Table 4: Significantly differentially expressed genes induced by WDR11 overexpression*
Gene	log2FC	AveExpr	t	P.Value	adj.P.Val	control.mean	WDR11OE.mean	Control.rep1 (n3022)	Control.rep1 (n3024)	Control.rep1 (n3025)	WDR11OE.rep1 (n4670F4)	WDR11OE.rep2 (n4670G3)	WDR11OE.rep3 (n4671F1)	WDR11OE.rep4 (n4672F3)
Sox12	-1.91221	5.54366	-17.7496	2.63973e-07	0.000921198	6.62718	4.73102	6.50233	6.6385	6.74072	4.71518	4.70672	4.9435	4.55868
Tcf7l1	-2.21911	3.92975	-17.5279	2.88987e-07	0.000921198	5.17518	2.99568	5.29065	5.12405	5.11085	2.8005	2.99568	3.3542	2.83232
St8sia2	-2.57565	2.33267	-16.9174	3.72929e-07	0.000921198	3.77675	1.2496	3.86467	3.8159	3.64967	1.12293	1.19006	1.61362	1.0718
Nr2f2	-1.35521	4.74058	-16.3483	4.76832e-07	0.000966665	5.50723	4.16558	5.53795	5.50275	5.481	4.10185	4.06656	4.32904	4.16488
Msi1	-2.08665	3.77492	-15.8464	5.96318e-07	0.000966665	4.97344	2.87603	4.89843	5.16084	4.86106	2.64267	2.8151	3.01317	3.03318
Loxl1	-2.07758	3.35202	-15.5722	6.75736e-07	0.000966665	4.50578	2.4867	4.50479	4.45751	4.55505	2.37463	2.3532	2.91068	2.3083
Ankrd13b	-1.3603	4.61672	-14.9113	9.21418e-07	0.000966665	5.38433	4.04101	5.42432	5.4017	5.32698	3.928	3.96691	4.25195	4.01717
Trim8	-1.1078	4.71965	-14.8466	9.50509e-07	0.000966665	5.35283	4.24476	5.37918	5.33713	5.34218	4.14958	4.30382	4.30455	4.2211
Med25	-1.05454	5.28453	-14.7238	1.00854e-06	0.000966665	5.88516	4.83407	5.8383	5.93406	5.88311	4.80112	4.86972	4.89809	4.76732
Ly6e	-1.56262	5.29868	-14.4827	1.13464e-06	0.000966665	6.19519	4.6263	5.99805	6.23755	6.34998	4.59103	4.77062	4.56852	4.57503
Tfe3	-1.10721	4.33227	-14.4282	1.16551e-06	0.000966665	4.96545	3.85739	4.96625	4.90944	5.02065	3.83619	3.9113	3.8703	3.81178
Foxf2	-2.66708	4.68886	-14.1712	1.32475e-06	0.000966665	6.192	3.5615	5.78184	6.40812	6.38603	3.66884	3.56309	3.68263	3.33143
Ski	-1.27543	5.8705	-13.909	1.51304e-06	0.000966665	6.59723	5.32545	6.68826	6.54116	6.56225	5.20004	5.24904	5.48132	5.3714
Eif4ebp2	-1.80317	4.58903	-13.8707	1.543e-06	0.000966665	5.60689	3.82563	5.56907	5.6666	5.58501	3.52244	3.8751	4.18523	3.71976
Samd4b	-1.86995	4.91812	-13.808	1.5935e-06	0.000966665	5.97514	4.12535	5.89877	6.05784	5.96881	3.82398	4.17526	4.48776	4.0144
Pigt	-1.34251	4.94815	-13.6196	1.75692e-06	0.000966665	5.71705	4.37147	5.54405	5.78152	5.8256	4.28575	4.48035	4.39168	4.3281
Tmem184b	-1.21361	4.43146	-13.4426	1.9279e-06	0.000966665	5.12793	3.9091	5.23242	5.04434	5.10704	3.7741	3.98927	3.97276	3.90027
Ank	-1.10106	5.51388	-13.4248	1.9461e-06	0.000966665	6.1449	5.04062	6.04801	6.11673	6.26996	5.02769	5.01788	4.99311	5.1238
Dvl3	-1.7408	4.42149	-13.4221	1.94884e-06	0.000966665	5.40896	3.68088	5.41674	5.46905	5.3411	3.35948	3.59567	4.01728	3.75109
Sepw1	-1.18565	5.48857	-13.3515	2.02319e-06	0.000966665	6.16451	4.98162	6.10753	6.06258	6.32343	4.96349	5.0087	5.04779	4.90649
Extl3	-1.22223	6.3898	-13.2013	2.19216e-06	0.000966665	7.08802	5.86613	7.00043	7.10313	7.16051	5.75783	5.87305	6.03532	5.79832
Wiz	-1.74635	5.19697	-13.1967	2.19751e-06	0.000966665	6.18794	4.45375	6.25732	6.11825	6.18825	4.1437	4.4097	4.79158	4.47001
Pdlim7	-1.13227	3.53488	-13.1608	2.24034e-06	0.000966665	4.17966	3.05129	4.1519	4.24057	4.14652	3.08046	3.06379	3.02956	3.03136
Cnot3	-1.15135	5.29774	-13.061	2.36453e-06	0.000966665	5.95132	4.80755	5.93771	5.87185	6.0444	4.72964	4.74387	4.97629	4.7804
Plekhg2	-1.3021	4.31489	-13.0496	2.37911e-06	0.000966665	5.04229	3.76935	5.05322	5.05705	5.0166	3.67429	3.7456	4.02275	3.63474
Coro2a	-1.79945	3.0208	-12.9672	2.4882e-06	0.000966665	4.03625	2.25921	3.99519	3.96952	4.14405	2.29904	2.44461	2.30342	1.98976
Ubl7	-1.14873	3.79996	-12.8872	2.59962e-06	0.000966665	4.4424	3.31813	4.3855	4.46707	4.47462	3.3527	3.2331	3.43437	3.25232
Sipa1l3	-1.36885	5.07124	-12.8565	2.64382e-06	0.000966665	5.84727	4.48921	5.97306	5.80871	5.76004	4.32265	4.41926	4.71762	4.49732
Tenc1	-1.4545	5.15913	-12.6683	2.93442e-06	0.000966665	5.979	4.54423	6.00692	5.99094	5.93914	4.41669	4.5752	4.83264	4.35238
Col3a1	-1.42722	10.7242	-12.6041	3.04154e-06	0.000966665	11.5442	10.1092	11.4291	11.5452	11.6583	10.0986	10.0752	10.2665	9.99665
Tcof1	-1.36382	6.4	-12.5695	3.10116e-06	0.000966665	7.18	5.815	7.09169	7.25662	7.1917	5.70955	5.88972	6.0142	5.64654
Git1	-1.56348	5.35597	-12.5008	3.22352e-06	0.000966665	6.24563	4.68872	6.20158	6.28651	6.24881	4.43766	4.54771	4.94638	4.82314
Zfp362	-1.71817	4.21963	-12.4818	3.2583e-06	0.000966665	5.1966	3.4869	5.26447	5.29392	5.0314	3.22113	3.34136	3.75999	3.62511
Gatad2b	-1.47269	4.93041	-12.4349	3.34597e-06	0.000966665	5.7624	4.30641	5.93107	5.63373	5.72239	4.15738	4.21774	4.57225	4.27828
mt-Rnr1	-1.62558	11.4633	-12.3606	3.49045e-06	0.000966665	12.3947	10.7647	12.3388	12.4778	12.3674	10.6976	10.9738	10.8433	10.5441
Sp2	-2.20643	2.57156	-12.3294	3.55319e-06	0.000966665	3.81443	1.63941	3.79908	3.75997	3.88423	1.28842	1.38727	2.19131	1.69063
Itga5	-1.86416	4.01503	-12.3208	3.57081e-06	0.000966665	5.05371	3.23602	5.14904	5.16769	4.84439	3.1603	3.35592	3.48677	2.9411
Ipo4	-1.07983	6.72951	-12.1682	3.89844e-06	0.000966665	7.34803	6.26563	7.27958	7.34676	7.41775	6.2394	6.36371	6.34686	6.11254
Lrrc8c	-1.44995	5.10657	-12.1038	4.04691e-06	0.000966665	5.92006	4.49646	5.86363	5.95742	5.93914	4.47092	4.49688	4.77708	4.24094
Scaf1	-1.0104	5.94076	-12.0865	4.08782e-06	0.000966665	6.5172	5.50843	6.51615	6.58791	6.44753	5.39168	5.4942	5.64277	5.50506
Mylk	-1.17562	3.8199	-12.0714	4.12385e-06	0.000966665	4.48863	3.31836	4.53663	4.53984	4.38943	3.32871	3.18701	3.34986	3.40784
Lhx8	-3.4273	0.98474	-12.0509	4.1735e-06	0.000966665	2.90221	-0.453364	3.07084	2.69772	2.93807	-0.595558	-1.09179	0.352033	-0.478144
Phactr4	-1.42809	4.44631	-12.025	4.23724e-06	0.000966665	5.24407	3.84798	5.22267	5.29481	5.21473	3.66063	3.74145	4.20701	3.78284
Carm1	-1.47837	6.23966	-12.0241	4.23947e-06	0.000966665	7.08321	5.607	7.06888	7.02761	7.15315	5.53933	5.68795	5.84851	5.35219
Fkbp1a	-1.18041	6.49742	-11.9773	4.35727e-06	0.00096956	7.17292	5.99079	7.06676	7.16806	7.28394	5.95148	6.0206	6.14848	5.84262
Foxp4	-1.94123	5.7057	-11.8897	4.58792e-06	0.000971395	6.80187	4.88357	6.7051	6.8678	6.83272	4.68175	4.78817	5.3677	4.69667
Ltbp4	-1.69808	5.96732	-11.8391	4.72757e-06	0.000986863	6.93539	5.24128	6.95107	6.9897	6.86539	5.09932	5.4588	5.46031	4.94667
Dynll2	-1.02094	5.23059	-11.7357	5.02792e-06	0.00103498	5.81339	4.79349	5.66584	5.87425	5.90008	4.70855	4.78145	4.86345	4.8205
C530008M17Rik	-1.30334	5.01037	-11.6672	5.23874e-06	0.00104319	5.74613	4.45856	5.86083	5.68787	5.68967	4.38878	4.25609	4.68349	4.50588
Cic	-1.29056	6.50261	-11.6393	5.32772e-06	0.00104319	7.2411	5.94874	7.22416	7.37835	7.12079	5.80019	5.93892	6.1597	5.89615
Solh	-1.15414	5.08271	-11.6316	5.35244e-06	0.00104319	5.73618	4.59261	5.65862	5.90329	5.64662	4.51259	4.52936	4.75096	4.57753
St3gal2	-1.05884	4.72067	-11.6182	5.39567e-06	0.00104319	5.32511	4.26733	5.39374	5.34579	5.2358	4.1279	4.21074	4.37467	4.35602
Plscr3	-1.32173	4.09317	-11.5642	5.57504e-06	0.00104606	4.82365	3.5453	4.77333	4.77608	4.92155	3.56413	3.37749	3.81777	3.42181
Maml1	-1.52288	5.07765	-11.5294	5.69397e-06	0.00104606	5.9326	4.43643	5.80745	5.92946	6.06089	4.30168	4.36089	4.79797	4.28518
Rab11b	-1.08583	5.18527	-11.4804	5.86657e-06	0.00104606	5.80396	4.72124	5.69671	5.80997	5.9052	4.57946	4.66493	4.86345	4.77714
Phf12	-1.31493	5.26039	-11.4642	5.92487e-06	0.00104606	6.00638	4.7009	6.09213	5.99646	5.93055	4.50802	4.57287	4.95213	4.7706
Nckap5l	-1.47489	4.62228	-11.4148	6.10686e-06	0.00104606	5.44215	4.00738	5.44125	5.49109	5.39412	3.86507	3.97164	4.39168	3.80112
Dusp7	-1.17139	4.66449	-11.3587	6.32087e-06	0.00104606	5.32745	4.16728	5.31737	5.36552	5.29945	3.9707	4.24244	4.38107	4.0749
Arhgap28	-1.19283	5.16021	-11.3556	6.3329e-06	0.00104606	5.84033	4.65013	5.6392	5.9398	5.94199	4.54418	4.59452	4.75425	4.70755
Atn1	-2.41487	4.36617	-11.3101	6.51338e-06	0.00104606	5.73951	3.33616	5.84961	5.82181	5.54711	2.76007	3.12247	3.90625	3.55583
Foxd1	-1.75387	3.32724	-11.2818	6.62855e-06	0.00104606	4.29261	2.6032	4.36397	4.21053	4.30334	2.76519	2.67404	2.76816	2.20543
Phf2	-1.28311	5.561	-11.2455	6.77959e-06	0.00104667	6.29283	5.01213	6.23323	6.39357	6.25169	4.76327	5.11633	5.2016	4.9673
Rtn4r	-1.90852	1.96367	-11.1441	7.22287e-06	0.00108131	3.07825	1.12774	3.09005	2.94122	3.20348	0.742023	1.31458	1.2154	1.23897
Srgap1	-1.06798	5.27452	-11.0491	7.66765e-06	0.00113642	5.8819	4.81899	6.04001	5.78088	5.82482	4.74267	4.73066	4.94926	4.85335
Ube2r2	-1.06479	5.60702	-11.0117	7.85109e-06	0.00115209	6.21461	5.15134	6.12916	6.17816	6.3365	5.23365	5.2422	5.1513	4.97822
Scaf4	-1.36258	4.95144	-10.8937	8.46375e-06	0.00118648	5.72617	4.37039	5.73228	5.76676	5.67946	4.0712	4.29629	4.64676	4.46732
Fbrs	-1.40603	3.97563	-10.8656	8.61759e-06	0.00118648	4.78392	3.36941	4.91333	4.79138	4.64706	3.09679	3.29676	3.55253	3.53155
Tcf7l2	-1.65042	4.54852	-10.8609	8.64339e-06	0.00118648	5.47228	3.8557	5.5362	5.43536	5.44527	3.51638	3.81971	4.34003	3.74666
Pacs1	-1.19624	4.42738	-10.8605	8.64586e-06	0.00118648	5.09882	3.92381	5.15589	5.08526	5.0553	3.75365	3.79987	4.21181	3.9299
Midn	-1.32933	5.78433	-10.8445	8.73495e-06	0.00118771	6.54161	5.21637	6.33584	6.52752	6.76146	5.10236	5.26841	5.37734	5.11738
Cherp	-1.44266	5.58301	-10.772	9.15282e-06	0.00119797	6.40162	4.96906	6.39398	6.4139	6.39698	4.6804	4.92021	5.3174	4.95822
Ston1	-1.62365	3.87388	-10.7397	9.34571e-06	0.00119797	4.7678	3.20344	4.8737	4.7011	4.7286	3.00462	3.03014	3.7134	3.06558
Mark4	-1.09958	3.866	-10.73	9.40475e-06	0.00119797	4.49575	3.39369	4.55403	4.52923	4.40398	3.23226	3.53137	3.47085	3.34029
1810055G02Rik	-1.15368	4.42209	-10.7293	9.40912e-06	0.00119797	5.08033	3.92841	5.13755	4.98125	5.12221	3.86745	4.10802	3.97276	3.76541
Cobl	-1.99796	4.50913	-10.7074	9.54364e-06	0.00119797	5.61178	3.68214	5.36939	5.87185	5.5941	3.58453	3.61396	4.16063	3.36942
Rnf44	-1.32487	5.46578	-10.7022	9.57618e-06	0.00119797	6.21794	4.90166	6.31814	6.18638	6.1493	4.66132	4.81015	5.18706	4.94812
Pxn	-1.00427	4.27995	-10.6954	9.61869e-06	0.00119797	4.84675	3.85485	4.82152	4.90827	4.81046	3.81167	3.95858	3.93844	3.71069
C230081A13Rik	-1.37641	5.26284	-10.5721	1.04259e-05	0.00123214	6.04122	4.67905	6.13206	6.1438	5.84782	4.49422	4.7053	4.95927	4.55742
Zmat3	-1.24413	4.81266	-10.5215	1.07793e-05	0.00123214	5.51261	4.28769	5.5759	5.58773	5.3742	4.09577	4.22965	4.57969	4.24566
Med15	-1.25546	4.55834	-10.4901	1.10054e-05	0.00123214	5.27364	4.02187	5.30407	5.2466	5.27025	3.74591	3.92967	4.27047	4.14143
Ppp1r13b	-1.3903	5.24678	-10.4574	1.12464e-05	0.00123214	6.04157	4.65068	5.83688	6.10861	6.17922	4.41831	4.55799	4.80909	4.81734
Ints9	-1.08576	4.03405	-10.4486	1.13125e-05	0.00123214	4.64618	3.57495	4.49582	4.70918	4.73354	3.46386	3.59414	3.74021	3.50161
S100a11	-1.93235	1.74775	-10.392	1.17466e-05	0.00123214	2.83747	0.930464	2.61413	2.90417	2.9941	1.12293	1.07154	0.871812	0.655581
Pigs	-1.03801	4.59011	-10.3872	1.17841e-05	0.00123214	5.17538	4.15116	5.08707	5.13408	5.305	4.17287	4.20271	4.24729	3.98176
Hivep1	-1.37931	4.59456	-10.387	1.17858e-05	0.00123214	5.38082	4.00487	5.35259	5.36892	5.42094	3.67972	3.9014	4.29101	4.14733
Nfic	-1.76347	6.26603	-10.373	1.18963e-05	0.00123214	7.26973	5.51325	7.42018	7.19611	7.1929	5.30652	5.46133	5.96319	5.32196
Rhog	-1.42801	2.98079	-10.3645	1.1964e-05	0.00123214	3.77576	2.38457	3.58566	3.9492	3.7924	2.53896	2.38195	2.39906	2.2183
Tesk1	-1.00109	4.18539	-10.2656	1.27857e-05	0.0012517	4.7589	3.75527	4.57803	4.86192	4.83675	3.76647	3.78784	3.71677	3.74998
Pppde2	-1.01789	5.44839	-10.2552	1.28759e-05	0.0012517	6.02891	5.013	6.05108	6.08655	5.9491	4.8501	5.14806	5.13497	4.91886
Rab11b-ps2	-1.20356	2.88242	-10.1942	1.34186e-05	0.00125515	3.57642	2.36193	3.43234	3.59247	3.70445	2.29197	2.31644	2.39062	2.44867
Acd	-1.10928	3.7348	-10.1898	1.34588e-05	0.00125515	4.35908	3.26659	4.36002	4.29883	4.41839	3.46071	3.30804	3.19858	3.09901
Ywhag	-1.00448	7.1232	-10.1591	1.37425e-05	0.00125515	7.69476	6.69453	7.68738	7.70118	7.69571	6.4797	6.71389	6.78777	6.79677
Eya1	-1.34003	3.17509	-10.1574	1.37588e-05	0.00125515	3.92699	2.61117	4.12422	3.84552	3.81124	2.53298	2.4649	2.83808	2.60871
Fblim1	-1.09102	5.81742	-10.1405	1.39178e-05	0.00125515	6.43855	5.35158	6.49424	6.42702	6.39438	5.33604	5.43585	5.52437	5.11006
Lrfn1	-1.55456	2.23887	-10.1347	1.39734e-05	0.00125515	3.13818	1.56439	3.21339	3.27454	2.9266	1.39787	1.72682	1.50838	1.6245
Irf2bp1	-1.12394	5.2911	-10.0925	1.43818e-05	0.00126556	5.93093	4.81122	5.77815	5.94265	6.072	4.79488	4.95051	4.87711	4.62239
Mospd3	-2.14463	1.11043	-10.0884	1.44226e-05	0.00126556	2.31021	0.210598	2.43046	2.30861	2.19155	-0.110131	0.0847105	0.77141	0.0964023
Slc9a1	-1.23426	4.19581	-10.0438	1.4871e-05	0.00128141	4.90094	3.66695	4.82439	5.00987	4.86857	3.39292	3.59567	3.88238	3.79684
Prrc2a	-1.49783	8.14799	-10.0196	1.51203e-05	0.00129536	9.01175	7.50017	8.94313	9.14414	8.94799	7.31646	7.49857	7.83176	7.35388
Dact3	-1.06271	4.01895	-9.98882	1.54449e-05	0.00131557	4.62599	3.56367	4.77629	4.55785	4.54383	3.47951	3.69638	3.6118	3.46698
Atf7	-1.12334	4.80307	-9.92831	1.61061e-05	0.00132205	5.43085	4.33223	5.55013	5.38414	5.35828	4.24605	4.26962	4.61633	4.19692
Plxna1	-1.38522	6.61223	-9.91314	1.62768e-05	0.00132205	7.40684	6.01627	7.19036	7.58727	7.44288	5.95148	6.06116	6.25921	5.79322
Nfia	-1.46844	6.49147	-9.905	1.63693e-05	0.00132205	7.33027	5.86238	7.11561	7.36328	7.51192	5.7417	5.74543	6.18919	5.77319
D630045J12Rik	-1.13305	5.2163	-9.85167	1.69898e-05	0.00132205	5.85646	4.73617	5.78626	5.9793	5.80381	4.56486	4.63539	5.00697	4.73747
Fam122a	-1.80107	1.50784	-9.84661	1.705e-05	0.00132205	2.52315	0.746348	2.32093	2.72454	2.52399	0.97181	0.800537	0.635205	0.577841
Lgi2	-1.49138	3.93185	-9.8213	1.7355e-05	0.00132205	4.75066	3.31774	4.84996	4.75672	4.64531	3.39292	3.40926	3.5335	2.93527
Col23a1	-1.514	6.44842	-9.81464	1.74364e-05	0.00132205	7.31238	5.80046	7.23391	7.19659	7.50663	5.82857	5.53477	6.13023	5.70826
Raver1	-1.36837	6.25749	-9.80806	1.7517e-05	0.00132205	7.03881	5.6715	6.88251	7.08539	7.14853	5.55123	5.7537	5.95248	5.42857
2310022A10Rik	-1.25773	3.54577	-9.79581	1.76684e-05	0.00132205	4.24143	3.02402	4.30356	4.24243	4.17831	2.92458	3.10963	3.27849	2.78338
Zc3h7b	-1.14736	6.86069	-9.74125	1.83608e-05	0.00132205	7.51985	6.36632	7.44859	7.54765	7.56329	6.29484	6.49039	6.55655	6.12348
Ltbp3	-1.00581	5.41803	-9.73939	1.83849e-05	0.00132205	5.98702	4.99129	6.06084	6.05468	5.84553	4.91022	4.9547	5.20521	4.89502
Klf5	-2.63659	0.247711	-9.73907	1.8389e-05	0.00132205	1.71768	-0.854762	1.76215	1.75347	1.63741	-1.24763	-0.773817	-0.140363	-1.25723
Pcdhga9	-1.07614	7.73465	-9.73643	1.84234e-05	0.00132205	8.35003	7.27312	8.43604	8.26321	8.35085	7.0898	7.22029	7.45463	7.32777
Parva	-1.06095	5.4047	-9.72145	1.86195e-05	0.00132205	6.01112	4.94989	6.00881	6.05995	5.96461	4.75301	4.84154	5.06379	5.14122
Trp53bp2	-1.05783	5.05431	-9.70614	1.88225e-05	0.00132205	5.65193	4.6061	5.64813	5.55896	5.74869	4.52772	4.42013	4.82483	4.65173
2310061I04Rik	-1.31779	3.14797	-9.70172	1.88816e-05	0.00132205	3.87777	2.60062	4.00027	3.92859	3.70445	2.52093	2.42056	2.88689	2.57409
Ttyh3	-1.18257	6.71202	-9.69788	1.8933e-05	0.00132205	7.39085	6.20289	7.38854	7.41976	7.36427	6.08379	6.25427	6.4731	6.00039
Zfp462	-1.02588	6.43897	-9.64165	1.97051e-05	0.00132205	7.02441	5.99989	6.93689	7.08021	7.05613	5.851	5.86988	6.17759	6.10108
Tgfb1i1	-1.95334	0.491568	-9.63654	1.9777e-05	0.00132205	1.61306	-0.349547	1.75012	1.59973	1.48931	-0.227171	-0.540145	-0.468417	-0.162456
Pom121	-1.98327	5.6144	-9.63185	1.98432e-05	0.00132205	6.74076	4.76962	6.73209	6.79185	6.69834	4.24422	4.65687	5.2859	4.89151
Ssh1	-1.45745	3.86584	-9.60952	2.01621e-05	0.00132205	4.68709	3.2499	4.65903	4.88112	4.52113	2.9607	3.11392	3.58617	3.33882
Nacc1	-1.04235	6.29916	-9.60625	2.02092e-05	0.00132205	6.89585	5.85164	6.74994	6.95332	6.98428	5.82061	6.00104	5.93155	5.65336
Deaf1	-1.24251	4.58488	-9.6001	2.02984e-05	0.00132205	5.28406	4.0605	5.40528	5.07904	5.36785	3.97953	3.8675	4.31127	4.08371
Zfp36	-1.32149	1.84907	-9.59237	2.04109e-05	0.00132205	2.59782	1.2875	2.58735	2.57931	2.62682	1.21554	1.35863	1.39485	1.18099
Leprel1	-1.48993	4.548	-9.59122	2.04277e-05	0.00132205	5.38801	3.918	5.09065	5.53189	5.54148	3.70922	3.97637	4.19495	3.79147
Lrch4	-1.0094	4.1183	-9.55153	2.10176e-05	0.00132205	4.68454	3.69361	4.79981	4.67109	4.58273	3.54938	3.69924	3.90921	3.61663
Zfp142	-1.01612	5.33121	-9.54559	2.11075e-05	0.00132205	5.90635	4.89985	6.09035	5.88082	5.74787	4.88341	4.80087	5.05715	4.85799
Tshz3	-1.74044	3.87906	-9.54202	2.11617e-05	0.00132205	4.85847	3.1445	5.22593	4.66279	4.6867	2.9154	3.1415	3.47883	3.04226
Gm608	-1.09758	5.9715	-9.52879	2.1364e-05	0.00132205	6.59626	5.50293	6.64103	6.55206	6.59569	5.30476	5.36517	5.71804	5.62375
Prr12	-1.87105	5.1172	-9.51847	2.15235e-05	0.00132205	6.17455	4.32418	6.17597	6.28155	6.06613	3.83862	4.1732	4.86345	4.42146
Rexo1	-1.0314	5.3407	-9.51175	2.1628e-05	0.00132205	5.9279	4.9003	5.83118	5.96981	5.98272	4.73487	5.04454	5.05448	4.76732
Gltscr1	-1.93045	3.54588	-9.49971	2.18166e-05	0.00132205	4.63465	2.7293	4.74332	4.71186	4.44878	2.2118	2.51443	3.32351	2.86746
Pappa2	-2.75397	3.24227	-9.49932	2.18228e-05	0.00132205	4.81186	2.06508	4.86118	4.37867	5.19574	1.42398	2.10856	2.70831	2.01946
Kdm6b	-1.84387	5.83727	-9.48601	2.20336e-05	0.00132205	6.88285	5.05308	7.05734	6.91454	6.67668	4.6858	4.99248	5.55584	4.97822
Nfix	-1.55389	6.98762	-9.48441	2.20592e-05	0.00132205	7.88104	6.31755	8.08968	7.77006	7.78339	6.2833	6.42024	6.60019	5.96647
Zfp423	-1.80574	5.34137	-9.48402	2.20653e-05	0.00132205	6.35077	4.58432	6.5964	6.29861	6.1573	4.5867	4.55562	5.0111	4.18387
Larp1	-1.07473	7.96071	-9.45571	2.25221e-05	0.00132205	8.57943	7.49667	8.58127	8.55248	8.60455	7.36949	7.55538	7.7192	7.34263
Rfng	-1.02675	4.08719	-9.44271	2.27355e-05	0.00132205	4.66474	3.65402	4.74332	4.76061	4.49029	3.59893	3.74006	3.74683	3.53026
Zbtb34	-1.37561	4.51681	-9.43249	2.29047e-05	0.00132205	5.27867	3.94542	5.41388	5.15986	5.26228	3.77663	3.83148	4.38532	3.78824
Bcl9	-1.66865	5.12665	-9.43051	2.29377e-05	0.00132205	6.06332	4.42414	6.12858	6.00905	6.05234	4.07532	4.23753	4.96781	4.41589
Ptpn23	-1.49227	4.90451	-9.40983	2.32853e-05	0.00132205	5.7506	4.26994	5.86014	5.87005	5.5216	3.93028	4.19057	4.60362	4.35529
Slc35c1	-1.40875	2.7461	-9.40497	2.33677e-05	0.00132205	3.54444	2.14734	3.59577	3.52695	3.5106	1.79801	2.25561	2.47285	2.06291
Ism1	-2.28459	1.2279	-9.4044	2.33775e-05	0.00132205	2.58826	0.207632	2.64042	2.46945	2.6549	-0.110131	0.153017	-0.0457263	0.833368
Clip3	-2.09775	4.81576	-9.38036	2.37907e-05	0.00132205	6.01651	3.91519	6.08138	6.10146	5.8667	3.39622	3.62603	4.32683	4.31168
Ptprs	-1.11488	7.82209	-9.3795	2.38057e-05	0.00132205	8.46525	7.33972	8.41704	8.48252	8.49618	7.2794	7.44253	7.54007	7.09689
Ubap2	-1.03381	6.26978	-9.37937	2.38079e-05	0.00132205	6.86146	5.82602	6.79159	6.94137	6.85142	5.76103	5.83619	6.06479	5.64207
Prrc2b	-1.27268	7.9457	-9.37886	2.38168e-05	0.00132205	8.67362	7.39975	8.73947	8.67448	8.60691	7.15068	7.28426	7.62636	7.5377
Rbm20	-1.25975	4.93334	-9.33895	2.45222e-05	0.00134112	5.65036	4.39557	5.43563	5.68446	5.83099	4.18628	4.28682	4.60726	4.50193
E2f4	-1.12093	4.98434	-9.327	2.47379e-05	0.001343	5.61936	4.50808	5.42432	5.76805	5.66572	4.5019	4.63315	4.5871	4.31018
Emilin3	-3.34988	1.10724	-9.315	2.49566e-05	0.00134993	2.96971	-0.289607	2.82367	3.5239	2.56156	-0.148099	-0.0624432	-0.0922689	-0.855618
Bcl9l	-1.73677	5.36376	-9.25904	2.60061e-05	0.00136197	6.34317	4.62919	6.55251	6.28516	6.19185	4.26242	4.62265	5.13371	4.49798
Fam193a	-1.17928	5.51632	-9.2427	2.63217e-05	0.00136998	6.18928	5.0116	6.26895	6.17573	6.12315	4.70855	4.95888	5.21719	5.16176
Lhx2	-1.38462	2.95657	-9.22669	2.66354e-05	0.00137417	3.76316	2.35162	3.95909	3.72321	3.60719	2.3476	2.62076	2.1419	2.29622
2017-09-08	-1.07659	6.74463	-9.20063	2.71547e-05	0.00137417	7.36217	6.28147	7.5374	7.15826	7.39086	6.3207	6.22655	6.44026	6.13837
Lars2	-5.41788	6.1742	-9.17455	2.76861e-05	0.0013816	9.26307	3.85756	7.626	9.76124	10.402	3.59893	3.88392	4.12293	3.82445
Mfap2	-1.61166	5.17083	-9.1604	2.79791e-05	0.00139154	6.07316	4.49409	5.97564	5.93578	6.30804	4.67361	4.53257	4.70236	4.06781
Zfp609	-1.43335	5.60634	-9.09056	2.94783e-05	0.00141659	6.42185	4.99471	6.52323	6.42987	6.31246	4.65168	4.85121	5.31294	5.16301
Dag1	-1.09257	5.87021	-9.08803	2.95341e-05	0.00141659	6.4934	5.40282	6.40217	6.5195	6.55854	5.23087	5.57033	5.58756	5.2225
Sox9	-1.56571	6.52108	-9.07145	2.99039e-05	0.00142969	7.41579	5.85005	7.53631	7.33463	7.37644	5.64093	5.8702	6.28448	5.60458
Chst14	-1.34043	2.73111	-9.05277	3.03267e-05	0.00143712	3.47349	2.17433	3.40959	3.39295	3.61793	2.29904	2.2242	2.28533	1.88874
Gm6793	-1.47255	3.64273	-9.02216	3.10343e-05	0.00143712	4.46863	3.0233	4.34011	4.45591	4.60988	2.6371	2.95321	3.51032	2.99257
Pml	-1.00364	4.05534	-9.01836	3.11235e-05	0.00143712	4.62006	3.6318	4.41816	4.75021	4.69179	3.56706	3.65723	3.75343	3.54948
Zfhx2	-2.04856	2.45041	-9.01324	3.12442e-05	0.00143712	3.62492	1.56953	3.58227	3.94008	3.35239	1.27413	1.31458	1.7649	1.92452
Ppard	-1.38795	3.60481	-9.01215	3.12698e-05	0.00143712	4.37163	3.02969	4.40863	4.50159	4.20467	2.95176	3.19716	3.24612	2.72372
Arid1a	-1.56051	7.01649	-9.01004	3.13197e-05	0.00143712	7.90918	6.34697	7.86005	7.93972	7.92777	6.03221	6.18587	6.73958	6.43022
Slit3	-1.25928	6.68828	-8.99031	3.17905e-05	0.0014432	7.41	6.14698	7.64418	7.19132	7.39451	6.14542	6.0631	6.39353	5.98588
Rogdi	-1.26262	2.81359	-8.94437	3.29176e-05	0.001448	3.5398	2.26893	3.67422	3.50546	3.43973	2.06187	2.13835	2.44052	2.43496
Brd4	-1.76569	5.90197	-8.92861	3.33148e-05	0.001448	6.90434	5.15018	7.01621	6.90344	6.79339	4.73617	4.96721	5.63744	5.25992
Bcr	-1.01322	5.28524	-8.91436	3.36784e-05	0.001448	5.86539	4.85013	5.92841	5.95119	5.71657	4.6885	4.75078	4.9129	5.04835
Lrp3	-1.11651	4.58303	-8.90673	3.38748e-05	0.001448	5.22542	4.10124	5.17288	5.47064	5.03274	4.03565	4.05879	4.05781	4.25271
Pag1	-1.09032	5.79242	-8.90071	3.40309e-05	0.001448	6.41405	5.32619	6.26103	6.47992	6.5012	5.082	5.26697	5.50594	5.44987
Eif2c1	-1.02076	5.31834	-8.90069	3.40313e-05	0.001448	5.89744	4.88401	5.79434	5.98041	5.91757	4.71914	4.73066	5.10047	4.98576
Ptger3	-1.61036	1.99546	-8.89741	3.41166e-05	0.001448	2.90291	1.31488	2.75314	2.87095	3.08464	1.39787	0.952008	1.49269	1.41694
Fgfr1	-1.50577	5.7597	-8.88616	3.44112e-05	0.001448	6.61497	5.11824	6.76868	6.59302	6.48321	4.74397	5.0817	5.52051	5.12679
mmu-mir-689-2	-2.35802	10.2412	-8.87949	3.4587e-05	0.001448	11.5971	9.22418	11.6022	11.8838	11.3055	9.28845	9.72317	9.26308	8.62203
Srebf2	-1.21647	6.63673	-8.86088	3.50834e-05	0.001448	7.33241	6.11497	7.43128	7.18216	7.3838	5.96876	6.30675	6.30763	5.87675
Spata2	-1.02599	4.54697	-8.85935	3.51246e-05	0.001448	5.13071	4.10917	5.14215	5.02936	5.22061	4.08763	4.29912	4.15067	3.89927
Zdhhc9	-1.08907	3.47988	-8.85028	3.53696e-05	0.001448	4.09489	3.01863	4.25546	4.03097	3.99822	2.81537	3.05266	3.24612	2.96038
Zfp36l1	-1.23176	5.51566	-8.84886	3.54082e-05	0.001448	6.21189	4.99348	6.08677	6.33213	6.21679	5.01701	5.08389	5.21361	4.65942
Col22a1	-1.52842	2.81649	-8.84189	3.5598e-05	0.001448	3.66418	2.18072	3.50568	3.70716	3.77971	2.13483	1.8032	2.55064	2.23422
Zyx	-1.23158	4.05861	-8.81978	3.62081e-05	0.001448	4.75867	3.53356	4.57121	4.97456	4.73025	3.32179	3.42488	3.73021	3.65735
Ankrd52	-1.30044	5.98484	-8.81892	3.6232e-05	0.001448	6.72437	5.43019	6.70627	6.83187	6.63499	5.20287	5.23335	5.77425	5.5103
Gab1	-1.13235	6.88559	-8.81836	3.62477e-05	0.001448	7.53733	6.39677	7.58555	7.49333	7.53312	6.37985	6.53467	6.58963	6.08295
Dlg5	-1.7137	5.77664	-8.81746	3.62727e-05	0.001448	6.74487	5.05046	6.81342	6.69654	6.72467	4.71121	4.83636	5.61135	5.04293
Tnrc18	-1.23814	5.78007	-8.80696	3.65671e-05	0.001448	6.48364	5.25239	6.57611	6.39357	6.48125	4.95791	5.15848	5.56711	5.32606
Gm12428	-1.61186	1.39465	-8.79904	3.6791e-05	0.001448	2.3369	0.687967	2.31278	2.4046	2.29332	0.5179	0.570137	0.635205	1.02862
Ttc28	-1.46038	5.79728	-8.79539	3.68947e-05	0.001448	6.62462	5.17677	6.90911	6.38729	6.57746	5.00625	5.05517	5.53302	5.11265
Zfp628	-1.25837	3.10914	-8.78779	3.71114e-05	0.001448	3.81367	2.58075	3.82511	3.76772	3.8482	2.43365	2.7696	2.78757	2.33217
Plagl2	-1.37199	4.30219	-8.78187	3.72815e-05	0.001448	5.06804	3.7278	4.82725	5.18711	5.18975	3.5042	3.56152	4.11782	3.72766
Mfhas1	-1.38512	3.903	-8.78049	3.73211e-05	0.001448	4.69352	3.31011	4.37184	4.99673	4.71198	3.23963	3.28158	3.3455	3.37374
Atxn2l	-1.07478	6.31301	-8.7451	3.83569e-05	0.00146504	6.9261	5.8532	7.08363	6.90285	6.79181	5.6192	5.86416	6.05548	5.87396
Tmem39b	-1.08912	2.93159	-8.74493	3.8362e-05	0.00146504	3.53997	2.4753	3.44731	3.55112	3.62149	2.49036	2.5717	2.55819	2.28097
Zmiz2	-1.51809	4.73734	-8.72014	3.91069e-05	0.00147184	5.60181	4.08898	5.73228	5.63797	5.43518	3.75108	3.85602	4.40011	4.34872
Palld	-1.2336	4.10494	-8.70386	3.96048e-05	0.00147685	4.78765	3.59291	4.90793	4.83264	4.62238	3.58163	3.71486	3.78274	3.29242
Zbed3	-1.07047	4.11694	-8.69926	3.97469e-05	0.00147685	4.71444	3.66882	4.70646	4.5638	4.87306	3.63011	3.70352	3.87333	3.46833
Gm11599	-1.67816	1.21821	-8.67647	4.04588e-05	0.00148794	2.16334	0.509368	2.08288	2.01042	2.39672	0.678364	0.557592	0.546849	0.254664
Prr14	-1.01835	3.87347	-8.66346	4.08718e-05	0.001492	4.46027	3.43338	4.55403	4.39211	4.43468	3.29727	3.28349	3.53733	3.61541
n-R5s113	-1.99982	2.5654	-8.65787	4.10509e-05	0.001492	3.69124	1.72101	3.5021	3.65514	3.91648	1.57145	2.15926	1.90181	1.25154
Setd1a	-1.13543	4.27479	-8.65405	4.11733e-05	0.001492	4.91921	3.79147	4.94003	4.90476	4.91285	3.48572	3.67767	4.09723	3.90525
Tram2	-1.34262	3.83122	-8.63278	4.18644e-05	0.00150377	4.57722	3.27172	4.85278	4.56231	4.31658	3.15251	3.26625	3.54495	3.12316
Ece1	-1.08444	5.19444	-8.60739	4.27064e-05	0.0015116	5.81565	4.72853	6.08378	5.7262	5.63697	4.69923	4.87731	4.69895	4.63863
Satb2	-1.45482	4.08266	-8.60356	4.28352e-05	0.0015116	4.89586	3.47277	5.26553	4.78375	4.63829	3.42236	3.45564	3.68608	3.32699
Dcakd	-1.49135	5.11722	-8.59978	4.29623e-05	0.0015116	5.95609	4.48808	5.72232	6.02909	6.11686	4.52319	4.66712	4.68003	4.08196
Dot1l	-1.26446	6.22919	-8.59219	4.32196e-05	0.0015116	6.9492	5.68918	6.97709	6.94337	6.92714	5.42115	5.52272	6.02854	5.78432
2900026A02Rik	-1.27323	5.89905	-8.58847	4.3346e-05	0.0015116	6.62111	5.3575	6.676	6.47598	6.71136	5.36328	5.34387	5.68219	5.04067
Aff3	-1.27486	8.42874	-8.58126	4.35929e-05	0.00151665	9.16785	7.87441	9.08703	9.22666	9.18986	7.86335	7.94469	8.152	7.53762
Ncstn	-1.03354	5.39261	-8.56705	4.40836e-05	0.00152535	5.97651	4.95469	6.11575	5.78471	6.02906	4.89862	4.86845	5.20401	4.84767
9830001H06Rik	-1.0031	6.09335	-8.5562	4.44624e-05	0.00152895	6.66635	5.66361	6.61475	6.84445	6.53984	5.53784	5.66182	5.89026	5.56452
Bcorl1	-1.32686	4.54046	-8.55237	4.45972e-05	0.00153003	5.27525	3.98938	5.37135	5.32842	5.12598	3.76391	3.79721	4.45576	3.94062
Pard3b	-1.3247	3.13117	-8.54474	4.48665e-05	0.00153572	3.90972	2.54726	3.81936	3.9309	3.97891	2.26333	2.42056	2.64588	2.85927
Pdcd6ip	-1.03082	5.96386	-8.53672	4.51518e-05	0.00153838	6.55144	5.52317	6.43727	6.64693	6.57011	5.37504	5.58277	5.7783	5.35657
Creb3l1	-2.15858	4.51482	-8.5293	4.54178e-05	0.00154389	5.71471	3.61491	6.21038	5.43617	5.49757	3.33217	3.60637	4.18523	3.33587
Per2	-1.29738	4.1866	-8.49998	4.64854e-05	0.00157297	4.91246	3.6422	4.94135	5.18614	4.60988	3.67972	3.71486	3.70321	3.47102
Osr2	-1.81683	2.11909	-8.47176	4.75393e-05	0.00160132	3.14873	1.34686	3.29013	2.98624	3.16982	1.37127	1.76005	1.32572	0.930392
Tspan11	-1.14247	4.81648	-8.44448	4.85842e-05	0.00160376	5.46676	4.32877	5.22701	5.58188	5.59138	4.32785	4.51969	4.34222	4.1253
Spred2	-1.49305	4.10236	-8.43983	4.87646e-05	0.00160376	4.9525	3.46477	4.8916	5.04434	4.92155	3.22856	3.11392	3.74352	3.77306
B4galt6	-1.00832	4.91806	-8.4055	5.01218e-05	0.00161162	5.49091	4.48841	5.43844	5.62877	5.40553	4.33303	4.32155	4.6503	4.64877
AC120136.3	-1.01608	9.05193	-8.38107	5.11136e-05	0.0016178	9.63159	8.61718	9.74812	9.38054	9.76612	8.69676	8.68185	8.57603	8.51407
Kank2	-1.21491	5.50503	-8.37366	5.14187e-05	0.001618	6.19718	4.98592	6.30124	6.13483	6.15546	5.04567	5.25001	5.00697	4.64102
Eif2c2	-1.31793	7.45146	-8.34081	5.27962e-05	0.00163452	8.2125	6.88067	8.23235	8.3111	8.09404	6.69839	6.93854	7.23247	6.65329
Mta1	-1.11147	6.63379	-8.33691	5.29623e-05	0.00163452	7.2732	6.15423	7.22796	7.24879	7.34285	6.2513	6.28836	6.28163	5.79564
Ephb3	-1.21169	5.66957	-8.32569	5.34443e-05	0.00163656	6.3581	5.15318	6.252	6.33517	6.48712	5.27189	5.30781	5.2537	4.77931
Setd1b	-2.15433	4.40547	-8.31485	5.39141e-05	0.00164377	5.63849	3.4807	5.71847	5.72288	5.47412	2.88283	3.0858	4.01454	3.93965
Gm16580	-1.02941	2.82473	-8.29459	5.48053e-05	0.00166449	3.39836	2.39451	3.54449	3.28539	3.3652	2.42074	2.37481	2.52003	2.26245
Irs1	-1.05036	7.20526	-8.29024	5.49986e-05	0.00166694	7.81305	6.74941	7.6344	7.8938	7.91095	6.78752	6.66904	6.98139	6.55971
Rgma	-1.43393	6.30368	-8.28449	5.52554e-05	0.00167131	7.12326	5.68898	7.16625	7.07553	7.12801	5.62273	5.88816	5.99136	5.25369
Dab2ip	-1.0403	6.20443	-8.27538	5.56655e-05	0.00167356	6.80015	5.75764	6.92591	6.73463	6.73991	5.82061	5.87747	5.88501	5.44748
Sncb	-1.28253	4.52913	-8.25943	5.63909e-05	0.00168368	5.25903	3.9817	5.53006	5.07175	5.17528	3.71452	3.88392	4.24729	4.08108
Tnfrsf1a	-1.11512	3.93618	-8.2486	5.68897e-05	0.0016875	4.56745	3.46274	4.3138	4.73973	4.6488	3.26874	3.494	3.65119	3.43703
Sepn1	-1.01327	5.21967	-8.23866	5.73518e-05	0.00169325	5.79137	4.7909	5.73534	5.90153	5.73724	4.96126	4.864	4.83575	4.50259
Bicc1	-1.26937	6.02545	-8.2059	5.89055e-05	0.001724	6.74687	5.48438	7.0036	6.55393	6.68308	5.476	5.39941	5.79598	5.26613
Prr13	-1.35192	2.68645	-8.19301	5.95293e-05	0.00173411	3.44915	2.11442	3.265	3.64676	3.43569	2.36792	2.25172	1.90181	1.93625
Fgd1	-1.03942	4.5467	-8.18475	5.99333e-05	0.00173477	5.12387	4.11382	5.03723	5.24011	5.09428	4.09577	4.20573	4.31573	3.83806
Pknox2	-1.11297	4.1566	-8.17219	6.05532e-05	0.0017359	4.78566	3.6848	4.91063	4.67384	4.77251	3.3696	3.69495	4.01728	3.65735
2810046L04Rik	-1.4276	3.97401	-8.15295	6.15171e-05	0.00173881	4.77457	3.3736	4.93473	4.64886	4.74011	2.9696	3.22717	3.88839	3.40924
Peg10	-2.19734	4.6251	-8.1528	6.15246e-05	0.00173881	5.83482	3.71781	5.43093	6.18155	5.89199	3.33904	3.54732	4.51518	3.46968
Vangl2	-1.00081	5.35646	-8.14463	6.19389e-05	0.00173881	5.92054	4.9334	5.99869	5.81808	5.94484	5.11544	4.90976	5.05314	4.65529
Fbxl7	-1.71296	2.20325	-8.14253	6.20458e-05	0.00173881	3.14273	1.49864	2.9656	3.36254	3.10004	1.4996	1.6928	1.75178	1.05037
Thsd4	-1.0408	7.27751	-8.13417	6.24744e-05	0.00173881	7.87712	6.8278	7.91963	7.79589	7.91585	6.68327	6.79495	7.13007	6.70291
Foxo1	-1.27385	3.64607	-8.1236	6.30205e-05	0.00174133	4.33669	3.12811	4.3855	4.44144	4.18314	2.95624	2.93877	3.6118	3.00561
Prelp	-2.33389	4.19508	-8.10102	6.4205e-05	0.00174913	5.48517	3.22752	5.95353	5.47459	5.02738	2.92458	3.37571	3.81777	2.79201
Mnt	-1.29215	4.23692	-8.09857	6.43349e-05	0.00174913	4.97405	3.68407	5.15475	4.78502	4.98238	3.32871	3.58489	4.01728	3.80539
Wbp7	-1.16189	6.186	-8.06022	6.64096e-05	0.0017511	6.84777	5.68967	6.91114	6.88126	6.75092	5.44366	5.50282	5.98157	5.83062
Tgfb3	-1.08052	4.32355	-8.0594	6.64551e-05	0.0017511	4.91827	3.8775	4.89979	4.93492	4.9201	4.01433	3.94299	4.01728	3.53542
Arhgdia	-1.02902	7.19251	-8.05264	6.68286e-05	0.0017511	7.78442	6.74857	7.62271	7.82546	7.90511	6.77964	6.93035	6.81639	6.46791
Tnfrsf22	-1.07293	2.94376	-8.03596	6.77609e-05	0.00175646	3.55321	2.48666	3.64205	3.6355	3.3821	2.29197	2.40664	2.67396	2.57409
1700018A04Rik	-2.62589	1.18563	-8.02525	6.83673e-05	0.00175646	2.64821	0.0887057	3.14158	2.29436	2.50868	-0.110131	-0.362748	0.847359	-0.0196558
Sfrp2	-2.06853	0.570084	-8.01356	6.90362e-05	0.00175646	1.74168	-0.308616	2.08288	1.70042	1.44175	0.162241	-0.362748	-0.596741	-0.437213
Tbx18	-1.51637	2.5773	-8.0124	6.9103e-05	0.00175646	3.46529	1.9113	3.12305	3.61271	3.6601	1.86626	2.18395	1.67048	1.92452
Ccnk	-1.12274	4.20659	-8.00773	6.93725e-05	0.00175646	4.84309	3.72921	4.90657	4.79518	4.82753	3.41587	3.58644	4.05781	3.8567
Zfhx3	-2.00549	5.72439	-8.00677	6.9428e-05	0.00175646	6.86052	4.87229	7.36828	6.61037	6.60291	4.49883	4.72296	5.35691	4.91046
Tead1	-1.41701	6.26135	-7.98951	7.04349e-05	0.00175646	7.06806	5.65632	7.33622	6.91163	6.95635	5.38422	5.56486	6.05214	5.62405
Ednra	-1.82705	1.58466	-7.98738	7.05605e-05	0.00175646	2.6263	0.803426	2.39229	2.63691	2.84971	1.31657	0.903264	0.386385	0.607486
Anp32b-ps1	-1.79707	1.99026	-7.98414	7.07515e-05	0.00175646	3.01019	1.22531	2.66624	2.99067	3.37367	1.44963	1.39435	1.09593	0.961336
Mical2	-1.18197	6.39066	-7.97812	7.11084e-05	0.00176237	7.06935	5.88165	7.15232	7.07839	6.97735	6.02156	5.80104	6.15721	5.54678
Zmiz1	-2.03703	6.42621	-7.96079	7.21474e-05	0.00177506	7.58599	5.55637	7.98809	7.46975	7.30014	5.11142	5.43714	6.10079	5.57612
Tet3	-1.14196	7.19804	-7.94699	7.29871e-05	0.00177506	7.85468	6.70556	7.99845	7.70405	7.86153	6.55179	6.59308	7.03346	6.64393
Nkain1	-1.19756	4.07502	-7.93391	7.37929e-05	0.00178707	4.75469	3.56528	4.43704	5.00878	4.81824	3.59031	3.67622	3.54114	3.45344
Satb1	-1.80706	2.79545	-7.93021	7.40224e-05	0.0017897	3.87042	1.98922	4.03289	3.68822	3.89015	1.7779	1.68706	1.92536	2.56657
Dchs1	-1.10364	7.47125	-7.92693	7.42271e-05	0.00179173	8.10907	6.99289	8.0934	8.0769	8.15691	6.92358	7.11185	7.25239	6.68376
Wasf2	-1.13453	6.09643	-7.92349	7.44418e-05	0.00179399	6.74316	5.61139	6.89485	6.63249	6.70213	5.48301	5.68688	5.91621	5.35947
Hcfc1	-1.12416	7.74307	-7.91446	7.50094e-05	0.00180473	8.38993	7.25792	8.35934	8.26515	8.5453	7.09107	7.17532	7.57097	7.19433
Arhgap42	-1.6091	4.15339	-7.90606	7.55422e-05	0.00181079	5.02389	3.50052	5.16497	4.88469	5.022	3.7485	2.9556	3.89437	3.40362
Bahcc1	-1.66217	7.29445	-7.89867	7.60139e-05	0.00181417	8.25211	6.5762	8.08415	8.32442	8.34776	6.3133	6.51453	7.10837	6.36861
U4	-1.41567	8.1927	-7.8955	7.62174e-05	0.00181611	8.99872	7.58818	9.20787	8.55369	9.2346	7.57373	7.77803	7.58513	7.41585
Pdk2	-1.7137	2.97828	-7.88605	7.68275e-05	0.00182492	3.95818	2.24335	4.19909	3.68822	3.98722	1.97623	1.87574	2.62445	2.49699
Mllt1	-1.06127	6.09887	-7.88166	7.71125e-05	0.00182492	6.70653	5.64312	6.53947	6.8542	6.72591	5.66303	5.81954	5.74724	5.34268
Plekhm1	-1.06484	3.69912	-7.88139	7.71304e-05	0.00182492	4.31	3.24095	4.14961	4.54286	4.23754	3.15641	3.12884	3.26932	3.40924
Foxd2	-1.15717	3.9293	-7.87315	7.76694e-05	0.00182492	4.59379	3.43093	4.67342	4.48913	4.61882	3.4919	3.7345	3.30567	3.19163
Pprc1	-1.07819	6.51474	-7.87087	7.78188e-05	0.00182492	7.13091	6.05261	7.14201	7.18216	7.06858	5.7839	6.0206	6.36743	6.03852
Rprd2	-1.23736	5.8353	-7.8626	7.83653e-05	0.00183484	6.53846	5.30794	6.56929	6.58609	6.46002	4.97457	5.16418	5.6613	5.43168
Crebbp	-1.29741	7.019	-7.85395	7.8941e-05	0.00183671	7.76061	6.46279	7.81477	7.76861	7.69845	6.13607	6.31958	6.79976	6.59575
Tgfbr2	-1.01152	4.71698	-7.84875	7.92901e-05	0.00183863	5.28912	4.28788	5.19633	5.40419	5.26684	4.13385	4.07098	4.49565	4.45106
Lrrc8a	-1.04178	5.11768	-7.82154	8.11417e-05	0.00186349	5.71115	4.67258	5.5759	5.84766	5.70989	4.3788	4.61737	4.89809	4.79604
Tob2	-1.15994	5.05914	-7.8098	8.19559e-05	0.00186708	5.70925	4.57156	5.77815	5.61235	5.73724	4.64476	4.70174	4.75753	4.18222
Ccnd2	-1.40547	7.59779	-7.80903	8.20097e-05	0.00186708	8.40972	6.98884	8.73567	8.18885	8.30465	6.96918	6.84421	7.33358	6.80839
Ubqln2	-1.53079	5.18103	-7.79295	8.31401e-05	0.0018744	6.04459	4.53336	5.91837	6.14926	6.06613	4.08763	4.35184	5.05715	4.63683
Spen	-1.33201	6.58993	-7.783	8.38489e-05	0.0018744	7.35048	6.01951	7.36582	7.39972	7.2859	5.6922	5.87305	6.42175	6.09106
Glis2	-1.17708	6.83299	-7.778	8.42073e-05	0.00187957	7.51302	6.32297	7.64844	7.5405	7.35011	6.40342	6.39092	6.54281	5.95474
Gm9008	-1.39915	1.32406	-7.75429	8.59314e-05	0.00189805	2.13728	0.714136	2.13003	1.90182	2.38	0.656505	0.735197	0.691239	0.773603
Hipk2	-1.45171	5.35321	-7.72854	8.78483e-05	0.00192035	6.17579	4.73627	6.1216	6.34817	6.05761	4.32958	4.55404	5.16744	4.89402
Chst12	-1.00252	2.42938	-7.71436	8.89247e-05	0.00193024	2.98877	2.00983	2.91804	3.05969	2.9886	2.04515	2.09125	2.05914	1.84378
Lrrc17	-1.02879	4.15109	-7.6665	9.2667e-05	0.00195141	4.74051	3.70902	4.60998	4.63196	4.97961	3.48572	3.65429	3.91216	3.78392
Ctxn1	-1.7402	3.12801	-7.6652	9.27711e-05	0.00195141	4.12945	2.37693	4.38745	3.99177	4.00914	2.17383	1.9254	2.63163	2.77687
Efna5	-1.4128	2.93391	-7.6427	9.4594e-05	0.00196904	3.72757	2.33867	3.94597	3.68822	3.54852	1.94951	2.21624	2.81304	2.3759
Hs3st3b1	-1.01528	5.0545	-7.62931	9.56982e-05	0.00197598	5.63031	4.62265	5.55532	5.70481	5.6308	4.57801	4.86718	4.70916	4.33624
Syde1	-1.06682	4.27226	-7.62104	9.6387e-05	0.00197598	4.87427	3.82075	4.84149	4.95996	4.82134	3.63011	4.06435	3.99519	3.59336
Gm16314	-1.19639	1.61536	-7.61651	9.67669e-05	0.00197598	2.29402	1.10637	2.10192	2.35053	2.42961	1.13878	1.14884	1.11655	1.0213
Lama2	-1.55582	4.82207	-7.60542	9.77036e-05	0.00197598	5.6928	4.16903	5.28857	5.83295	5.95687	4.24788	3.78649	4.41266	4.22907
Sh3pxd2a	-1.17492	8.31746	-7.60518	9.77239e-05	0.00197598	8.99867	7.80654	9.07179	8.98835	8.93588	7.8119	7.95735	8.04064	7.41628
Cd276	-1.20895	4.87076	-7.60441	9.77887e-05	0.00197598	5.54498	4.3651	5.63838	5.44103	5.55552	4.38214	4.51483	4.60544	3.95798
Col8a2	-1.63634	5.56901	-7.60263	9.79406e-05	0.00197598	6.50102	4.87	6.93456	6.33648	6.23202	4.59965	5.13598	5.09917	4.6452
Arid5b	-1.28566	2.98461	-7.59405	9.8674e-05	0.00197598	3.74561	2.41385	3.69318	3.82584	3.71782	1.95847	2.43092	2.55819	2.70784
Hs6st1	-1.224	4.96191	-7.57858	0.000100012	0.0019765	5.64485	4.4497	5.62033	5.60515	5.70906	4.57072	4.58683	4.6361	4.00515
Mbd6	-1.53544	3.77505	-7.57232	0.00010056	0.0019765	4.65622	3.11417	4.97273	4.67933	4.31658	2.74979	2.984	3.3885	3.33439
Spin1	-1.00931	6.89426	-7.56557	0.000101154	0.00198308	7.47049	6.46208	7.48327	7.41173	7.51647	6.16925	6.50415	6.71867	6.45625
Cplx2	-1.66003	5.57386	-7.54896	0.000102632	0.00200513	6.52494	4.86055	6.7051	6.29638	6.57333	4.42641	4.63539	5.06777	5.31262
Gm6433	-1.29606	2.2432	-7.52159	0.000105122	0.00202866	2.98807	1.68455	2.85207	2.91818	3.19395	1.84708	1.91068	1.47684	1.50358
Fbn2	-1.15851	8.87831	-7.50007	0.000107127	0.00203487	9.55097	8.37381	9.30545	9.71807	9.62939	8.43842	8.38303	8.5928	8.08099
Ccdc3	-1.75299	0.311713	-7.46248	0.000110732	0.00206783	1.30686	-0.434651	1.28389	1.64535	0.991354	-0.446181	-0.386794	-0.468417	-0.437213
Arhgap31	-1.07996	5.68014	-7.44645	0.000112311	0.00208192	6.29441	5.21944	6.60352	6.25467	6.02503	5.18485	5.25293	5.36663	5.07335
Fam149a	-1.14254	2.71921	-7.44583	0.000112372	0.00208192	3.38592	2.21918	3.20461	3.58371	3.36944	2.28486	2.13835	2.02684	2.42667
Ncoa6	-1.4344	5.38383	-7.42865	0.000114094	0.0021029	6.19487	4.77555	6.34436	6.16305	6.0772	4.41831	4.50016	5.22551	4.95822
F11r	-1.85454	3.14624	-7.42724	0.000114236	0.0021029	4.14183	2.39954	3.78737	4.24243	4.39568	2.32699	1.98751	3.1242	2.15947
Fam38a	-1.07704	5.8634	-7.40636	0.000116372	0.00211833	6.47593	5.404	6.63736	6.56658	6.22384	5.41628	5.39853	5.64986	5.15132
Sh3pxd2b	-1.18021	6.47892	-7.39523	0.000117527	0.00212165	7.15673	5.97057	7.26117	7.16611	7.04291	5.92429	6.13294	6.24114	5.58391
Ep300	-1.1487	6.65974	-7.39309	0.000117751	0.0021231	7.31832	6.16581	7.41852	7.28662	7.24982	5.96377	6.03594	6.56875	6.09477
Eng	-1.6129	3.3983	-7.37448	0.000119717	0.0021429	4.27657	2.7396	4.02043	4.71052	4.09876	2.68107	2.78313	3.05648	2.43771
Sufu	-1.115	6.6349	-7.35531	0.000121781	0.00217147	7.27601	6.15407	7.22008	7.24208	7.36586	6.06991	6.12127	6.53422	5.89088
Ptpn14	-1.02682	5.95529	-7.35423	0.000121899	0.00217147	6.54116	5.51588	6.62219	6.56991	6.43138	5.55271	5.64153	5.71043	5.15885
Gpr124	-1.13028	6.78484	-7.33924	0.000123542	0.00218859	7.43759	6.29527	7.54959	7.40719	7.35601	6.34696	6.38384	6.5504	5.89989
AC141881.1	-2.42463	0.489024	-7.33331	0.000124199	0.00219115	1.83828	-0.522917	1.59745	1.79455	2.12284	-0.595558	-0.0624432	-0.140363	-1.2933
Lamc1	-1.01045	7.4742	-7.30933	0.000126896	0.00220016	8.05905	7.03557	8.0837	8.00229	8.09115	7.13619	7.18453	7.16295	6.65861
Gab2	-1.05487	3.7035	-7.30691	0.000127172	0.00220016	4.30254	3.25422	4.11253	4.52314	4.27195	3.08865	3.10533	3.41786	3.40503
Setd8	-1.03353	6.30127	-7.30648	0.000127221	0.00220016	6.89413	5.85663	6.86485	6.9005	6.91703	5.8843	6.09112	5.96887	5.48223
Arhgef26	-1.34039	5.08159	-7.2951	0.000128528	0.00221501	5.83235	4.51853	5.50255	5.96812	6.02637	4.29639	4.44077	4.95069	4.38627
Smarcc1	-1.07128	7.84676	-7.28736	0.000129424	0.00222787	8.46565	7.38259	8.43357	8.3765	8.58689	7.2296	7.38345	7.71941	7.19789
Ulk1	-1.07324	5.51207	-7.27186	0.000131242	0.00224094	6.11817	5.05749	6.26368	6.05309	6.03775	4.83922	4.87416	5.42563	5.09095
Zfp536	-2.17305	2.56815	-7.26052	0.000132591	0.00224843	3.84497	1.61054	3.41341	4.00496	4.11654	1.28842	1.23014	1.67048	2.2531
Zbtb45	-1.07053	3.52292	-7.24699	0.000134219	0.0022631	4.12398	3.07213	3.97209	4.21432	4.18555	2.92458	3.29865	3.22255	2.84275
Zfhx4	-3.34992	3.36041	-7.2395	0.00013513	0.00226813	5.2163	1.96849	5.0085	5.33539	5.305	1.30256	0.655026	3.42201	2.49435
Klf13	-1.00253	7.19586	-7.23562	0.000135605	0.00227183	7.77429	6.76204	7.64601	7.75469	7.92218	6.69605	6.87392	6.99572	6.48248
Ncor2	-1.73473	7.9918	-7.21369	0.000138324	0.00229061	8.99198	7.24166	9.189	8.95696	8.82998	6.84422	7.1933	7.80761	7.1215
CT025673.1	-1.5227	5.01937	-7.191	0.000141202	0.0022972	5.89036	4.36613	5.58015	5.96588	6.12504	4.55012	4.73763	4.18279	3.99397
Gstp2	-1.14623	3.44391	-7.17182	0.000143686	0.00231728	4.11657	2.93941	3.89228	4.11039	4.34702	2.84467	3.24684	2.81304	2.8531
Mtss1l	-1.31624	4.79915	-7.12929	0.000149372	0.00236774	5.55446	4.23267	5.73152	5.76998	5.16189	3.91885	4.2247	4.37894	4.40819
Klf4	-1.42484	4.49	-7.10201	0.000153152	0.00241663	5.29543	3.88593	5.51593	5.03794	5.33243	3.79426	4.23162	4.02548	3.49237
Flrt2	-1.19636	5.10054	-7.09469	0.000154184	0.00241815	5.77833	4.59219	5.39567	5.95176	5.98756	4.47249	4.43478	4.79797	4.66354
Mex3d	-1.00463	5.04511	-7.08491	0.000155576	0.00243227	5.61761	4.61573	5.46994	5.58773	5.79516	4.59247	4.86718	4.65383	4.34946
Gm8225	-1.28461	2.30695	-7.0735	0.000157216	0.00244975	3.03837	1.75839	2.86885	3.07644	3.16982	1.87575	2.06046	1.59905	1.49831
Rfx7	-1.07735	6.14989	-7.06555	0.000158372	0.00245127	6.76309	5.69	6.84414	6.72005	6.72508	5.42196	5.5754	6.08257	5.68006
Wipf2	-1.17388	3.97321	-7.04943	0.000160743	0.00247905	4.64306	3.47081	4.84007	4.65445	4.43468	3.1719	3.28919	3.74021	3.68195
Mll2	-1.52894	7.58048	-7.04586	0.000161272	0.00248238	8.46074	6.92028	8.6118	8.55164	8.21878	6.5529	6.80212	7.40129	6.92482
Cramp1l	-1.06146	5.332	-7.0383	0.000162403	0.00249197	5.92913	4.88414	5.94696	5.967	5.87344	4.6804	4.6249	5.26874	4.96253
Smap2	-1.01928	3.80845	-7.0238	0.000164595	0.00250201	4.40217	3.36316	4.50479	4.43658	4.26513	3.10488	3.23901	3.47883	3.62993
Fzd8	-1.30632	1.95059	-7.0125	0.000166326	0.00250734	2.7155	1.37692	2.58735	2.79708	2.76206	1.38463	1.76551	1.07503	1.2825
Snai1	-1.79843	3.96407	-6.98906	0.000169981	0.00253195	4.94541	3.22806	4.7554	5.04007	5.04075	3.3561	3.58489	3.4507	2.52056
n-R5s121	-2.4785	0.73251	-6.97455	0.00017229	0.00254778	2.1208	-0.308709	2.2544	1.75347	2.35454	-0.0731372	0.234088	-0.241646	-1.15414
Anpep	-1.69917	3.54932	-6.97053	0.000172935	0.00254778	4.45461	2.87035	4.46489	4.65445	4.24449	2.52093	2.82299	3.68608	2.4514
Limk1	-1.09576	3.25543	-6.95326	0.000175739	0.00257246	3.90378	2.76917	3.85348	4.11039	3.74746	2.47795	2.79921	2.76816	3.03136
Tgfbr3	-1.66114	2.9098	-6.95274	0.000175825	0.00257246	3.87292	2.18746	3.69632	4.03526	3.88719	1.76774	1.81379	2.50447	2.66383
Reep6	-1.62422	2.66694	-6.94349	0.000177348	0.00258159	3.588	1.97615	3.95647	3.32798	3.47953	2.07841	2.33126	1.88988	1.60504
Gm7935	-1.25518	3.02987	-6.93938	0.00017803	0.00258491	3.72655	2.50737	3.52345	3.67728	3.97891	2.55086	2.69137	2.62445	2.1628
Pabpc1	-1.13087	9.6032	-6.93631	0.000178542	0.00258668	10.2578	9.11227	10.3018	10.2158	10.2557	9.11728	9.329	9.30914	8.69367
Antxr1	-1.03583	6.43206	-6.91871	0.000181505	0.00260426	7.02689	5.98594	7.11882	6.95389	7.00795	5.96766	6.12871	6.23762	5.60978
Kif26b	-1.39924	5.97395	-6.91362	0.000182371	0.00261404	6.76764	5.37868	7.0549	6.56621	6.68181	5.59498	5.33333	5.66656	4.91985
Mkl1	-1.09848	3.72519	-6.88596	0.000187165	0.00265913	4.37108	3.24077	4.36791	4.50778	4.23754	2.9154	3.15822	3.33234	3.5571
D430041D05Rik	-1.95377	5.09664	-6.88064	0.000188102	0.00266781	6.18957	4.27694	6.6918	5.8921	5.9848	3.8579	3.96097	4.95785	4.33106
BC017647	-1.24172	2.93982	-6.85146	0.000193343	0.00271925	3.64252	2.4128	3.61579	3.82832	3.48345	2.03671	2.24782	2.78757	2.57909
Gm5940	-1.07079	4.1818	-6.85099	0.000193428	0.00271925	4.77145	3.73956	4.55403	4.76966	4.99067	3.59319	3.57092	4.1356	3.65853
Rfx2	-1.50283	1.42667	-6.84438	0.000194638	0.00272883	2.26862	0.795217	2.16667	2.56751	2.07167	0.417498	0.811145	1.19616	0.756062
Egflam	-1.01114	1.86937	-6.84309	0.000194875	0.00272883	2.42416	1.45327	2.46764	2.4503	2.35454	1.58308	1.36585	1.56945	1.2947
Trib1	-1.05129	3.6163	-6.81278	0.000200539	0.00277166	4.21475	3.16745	3.9059	4.27363	4.46473	2.9696	3.20924	3.3542	3.13678
Bmp3	-1.02281	2.37136	-6.80807	0.000201436	0.00277462	2.96658	1.92494	2.82367	3.093	2.98307	2.10286	1.87067	1.67048	2.05576
Slc8a2	-3.35985	2.8751	-6.77864	0.000207144	0.00281917	4.83797	1.40294	5.06418	5.40833	4.04141	0.678364	1.20623	1.55442	2.17275
Sertad4	-1.18297	5.31265	-6.74307	0.000214281	0.00287929	5.97387	4.81673	6.23431	5.77191	5.9154	4.75687	4.73136	5.23143	4.54725
Gli2	-1.73819	5.55567	-6.73509	0.000215922	0.00288651	6.53027	4.82471	7.05703	6.25421	6.27958	4.6831	4.72155	5.36877	4.52542
Creb3l2	-1.01288	5.88831	-6.73486	0.000215969	0.00288651	6.46422	5.45638	6.58248	6.4862	6.32398	5.40649	5.51909	5.77019	5.12977
Dtx4	-1.00205	6.40897	-6.72639	0.000217724	0.00289667	6.98422	5.97752	6.831	6.96882	7.15284	5.98858	6.09193	6.20009	5.62948
B630019K06Rik	-1.6972	2.03056	-6.7226	0.000218515	0.00290279	2.93669	1.35095	2.7947	3.02127	2.9941	1.48727	0.735197	1.9938	1.18755
Rbpms2	-1.6128	0.342469	-6.72137	0.000218772	0.00290279	1.258	-0.344178	1.06843	1.52847	1.1771	-0.0370679	-0.595111	-0.531153	-0.21338
Enc1	-1.01563	5.72002	-6.70662	0.000221884	0.00292575	6.30074	5.28447	6.1905	6.34946	6.36227	5.47053	5.52312	5.21361	4.93064
Gm22	-1.783	2.31497	-6.70011	0.000223273	0.00293011	3.29114	1.58284	3.70568	3.01259	3.15515	1.34418	1.57948	2.22017	1.18755
Prr7	-1.32989	1.98116	-6.6917	0.000225081	0.00293384	2.73747	1.41393	2.34511	2.96391	2.90338	1.23041	1.42229	1.56945	1.43358
Ahdc1	-1.09389	5.38053	-6.67774	0.00022812	0.00293599	5.99823	4.91725	6.26368	5.90388	5.82714	4.67361	4.95888	5.26644	4.77006
Wasf1	-1.32441	3.80233	-6.67727	0.000228224	0.00293599	4.57385	3.22368	4.76439	4.5124	4.44477	2.65926	3.1665	3.57132	3.49765
Plxna2	-1.70442	5.46081	-6.67458	0.000228816	0.00293599	6.43062	4.73345	6.01887	6.78391	6.48907	4.29992	4.46364	5.14504	5.0252
Rbpms	-1.37403	2.71357	-6.67103	0.000229598	0.00293599	3.46894	2.14704	3.20461	3.5421	3.6601	2.48417	2.27872	2.08028	1.74499
Fscn1	-1.12067	6.87717	-6.66448	0.000231051	0.00293599	7.52261	6.39309	7.37954	7.59747	7.59081	6.42418	6.69629	6.48899	5.96289
Vault	-1.1794	3.30973	-6.66309	0.00023136	0.00293599	3.96647	2.81718	3.98753	3.94693	3.96496	2.79551	3.1394	2.89883	2.43496
Zfp579	-1.30733	1.91713	-6.6506	0.00023416	0.00296123	2.65757	1.36181	3.00154	2.64254	2.32862	1.18532	1.38017	1.53924	1.34249
Dlk1	-3.02371	1.87775	-6.64056	0.00023644	0.00298115	3.46581	0.6867	3.53751	3.28178	3.57815	0.861487	0.607132	2.0049	-0.72672
Mll1	-1.1458	7.29942	-6.58397	0.000249761	0.00306618	7.95501	6.80772	8.03421	8.02201	7.8088	6.49364	6.60723	7.1074	7.02262
Mypop	-1.15795	4.49666	-6.5497	0.000258235	0.00311163	5.13858	4.01523	4.96365	5.22328	5.22881	4.28575	4.15978	4.0282	3.58717
Igsf10	-1.24381	3.03048	-6.54497	0.000259431	0.00312096	3.70526	2.52439	3.43234	3.79328	3.89015	2.77537	2.58412	2.59538	2.1427
n-R5s122	-1.88882	1.40089	-6.53858	0.000261053	0.00313634	2.46878	0.59997	2.30458	2.25811	2.84363	0.565597	1.08908	0.691239	0.053967
Nkx2-9	-1.50379	2.67448	-6.52394	0.000264817	0.00314743	3.58322	1.99292	3.37869	3.69365	3.67732	2.33389	2.13835	1.2154	2.28403
Scarf2	-1.03695	5.87383	-6.5144	0.000267302	0.00316428	6.46471	5.43067	6.47337	6.47123	6.44953	5.49306	5.62434	5.6195	4.98576
Fam189b	-1.49461	1.98907	-6.49131	0.000273423	0.0032162	2.83753	1.35273	3.09005	2.81715	2.60539	1.33044	0.883295	1.53924	1.65794
Myc	-1.42835	9.01824	-6.48879	0.000274102	0.00321712	9.83229	8.4077	10.1332	9.71192	9.65177	8.62971	8.79589	8.11678	8.0884
Rnf24	-1.19758	4.94343	-6.48295	0.000275677	0.00322261	5.61927	4.43656	5.92908	5.46349	5.46523	4.09577	4.32248	4.83264	4.49534
Tmem131	-1.37407	7.65328	-6.47711	0.000277266	0.00322809	8.44707	7.05794	8.86445	8.16739	8.30935	6.97112	6.86869	7.45993	6.93204
n-R5s142	-2.2217	1.49759	-6.47037	0.000279109	0.00323683	2.75437	0.555007	2.28805	2.77159	3.20348	0.337328	1.15718	0.745178	-0.0196558
Dusp23	-1.42386	1.35256	-6.45202	0.000284202	0.00327112	2.13587	0.765069	2.1576	1.99288	2.25714	0.935965	0.913145	0.919508	0.291659
Acsf2	-1.01221	4.07386	-6.44714	0.000285575	0.003277	4.62704	3.65898	4.70646	4.48286	4.69179	3.75108	3.75112	3.85504	3.27866
2310022B05Rik	-1.17635	6.0282	-6.44572	0.000285975	0.003277	6.69948	5.52473	6.84237	6.55056	6.70549	5.62132	5.7437	5.70279	5.03113
Gm14317	-2.16336	0.869354	-6.43196	0.000289889	0.00329664	2.12747	-0.0742305	1.80926	2.4503	2.12284	-0.110131	-0.652255	-0.190116	0.655581
Fn1	-1.10832	7.90904	-6.41004	0.000296247	0.00333638	8.55462	7.42486	8.61387	8.65658	8.39341	7.36739	7.52448	7.76153	7.04604
Fgd6	-1.13439	4.63467	-6.40786	0.000296888	0.00334106	5.27818	4.15204	4.84007	5.5372	5.45728	4.07738	4.05991	4.26586	4.20503
Mcc	-1.03531	5.16939	-6.40103	0.000298904	0.00335719	5.74543	4.73735	5.97886	5.62664	5.6308	4.77473	4.68885	5.06644	4.41938
Zfp105	-2.81526	1.06502	-6.39078	0.000301962	0.00337876	2.7861	-0.225795	2.84644	2.59683	2.91503	-0.822329	-0.487196	-0.813553	1.2199
Sulf2	-1.44376	7.07066	-6.38952	0.00030234	0.00337876	7.90712	6.44331	7.94573	7.86997	7.90566	6.53466	6.65143	6.78777	5.79939
Sncaip	-1.05684	1.97185	-6.38687	0.000303136	0.00337876	2.5515	1.53712	2.74104	2.56751	2.34595	1.72637	1.40839	1.61362	1.40009
Fam65a	-1.36074	3.3208	-6.3855	0.000303549	0.00337876	4.09307	2.74161	4.17231	4.24057	3.86632	2.42074	2.37838	3.10885	3.05845
Cdh5	-1.06477	4.56933	-6.3823	0.000304517	0.00338071	5.16258	4.1244	4.98304	5.32579	5.17891	4.42479	4.23458	4.06843	3.76978
Vdr	-1.62075	2.27296	-6.37433	0.000306942	0.00339746	3.15899	1.60845	3.61247	2.82708	3.03742	1.89455	1.50955	1.8162	1.21349
Iqsec1	-1.07835	5.81668	-6.36888	0.00030861	0.00340828	6.42987	5.35678	6.75107	6.35933	6.17922	5.09729	5.32826	5.641	5.36056
Mafb	-1.17125	2.80387	-6.33854	0.000318093	0.00345183	3.46358	2.30909	3.46213	3.81839	3.11022	2.15056	2.36405	2.40745	2.31431
Zfp395	-1.476	4.35594	-6.33022	0.000320749	0.00345732	5.17352	3.74275	5.42148	5.02936	5.06972	3.59893	4.08526	4.07897	3.20785
Sdc3	-1.11028	4.82351	-6.32834	0.000321353	0.00346132	5.46401	4.34313	5.26447	5.82367	5.30389	4.11393	4.2792	4.37467	4.60473
Sik3	-1.05155	5.03971	-6.30806	0.000327948	0.00350687	5.64309	4.58717	5.71383	5.65619	5.55924	4.22764	4.41839	4.79318	4.90947
Rin3	-1.57003	3.18494	-6.30585	0.000328674	0.00351209	3.99425	2.57795	4.08168	4.09608	3.80499	2.8543	2.4514	3.07766	1.92844
Col6a4	-4.65952	0.375682	-6.30119	0.000330215	0.00352348	2.99318	-1.58744	1.8208	3.73116	3.42757	-1.42272	-1.78976	-1.26812	-1.86916
Foxj2	-1.03221	3.5668	-6.28856	0.000334429	0.00355309	4.16198	3.12042	4.33207	4.15838	3.99548	2.80548	2.96275	3.35854	3.35493
Gas2l1	-1.05792	3.4465	-6.27547	0.000338861	0.00358477	4.04869	2.99486	4.00027	4.35655	3.78924	2.77029	2.90945	3.14441	3.1553
Bmyc	-1.15032	2.27762	-6.26152	0.000343657	0.00361487	2.9445	1.77746	2.62733	3.12153	3.08464	1.94951	1.66967	1.55442	1.93625
Gse1	-1.35096	7.25362	-6.25223	0.000346892	0.00363341	8.03235	6.66957	8.39874	7.85746	7.84086	6.44466	6.73145	7.09739	6.40476
Tmem229b	-1.07391	4.03177	-6.24011	0.000351164	0.00365737	4.63842	3.57677	4.32398	4.93032	4.66097	3.63011	3.33218	3.60817	3.73663
Parvb	-1.2836	5.22767	-6.22812	0.000355448	0.00367693	5.9423	4.6917	5.89809	6.06887	5.85993	4.71253	4.86782	5.0518	4.13466
Mapre2	-1.20771	4.77847	-6.22392	0.000356962	0.00368808	5.47297	4.2576	5.55273	5.51433	5.35186	3.94839	3.9562	4.44358	4.68224
Rara	-1.10161	5.57653	-6.21275	0.000361024	0.00371579	6.20179	5.10758	6.27211	6.11825	6.21502	5.26919	5.35841	5.17973	4.62299
Maf	-1.04706	4.48275	-6.18152	0.000372659	0.00379339	5.09053	4.02692	5.34061	5.23918	4.69179	3.91655	4.1926	3.92097	4.07755
Mast3	-1.0363	4.68706	-6.12343	0.000395429	0.00391232	5.28872	4.23582	5.52301	5.3064	5.03675	3.89338	4.21474	4.33124	4.50391
n-R5s111	-1.86401	2.44671	-6.11921	0.000397143	0.00392149	3.47808	1.67317	3.5021	3.16525	3.7669	1.46229	2.11713	2.12165	0.99163
Zfp503	-1.76642	2.47492	-6.1068	0.000402228	0.00395057	3.44106	1.75031	2.9656	3.78311	3.57448	1.9131	2.04706	1.85351	1.18755
Serpine1	-1.17752	3.36974	-6.08666	0.000410641	0.00400247	3.99852	2.89815	4.22103	4.18179	3.59274	3.05144	2.81247	3.09334	2.63534
Pax9	-1.70197	0.801437	-6.08322	0.000412096	0.00401029	1.74809	0.0914472	2.18465	1.63408	1.42554	0.192938	0.325719	0.205812	-0.35868
Polr2a	-1.43005	7.19463	-6.0798	0.000413547	0.00401387	8.01635	6.57834	7.95263	7.94629	8.15015	6.25993	6.23224	7.14457	6.67664
4933407C03Rik	-1.24504	5.02873	-6.05158	0.000425762	0.00407374	5.74259	4.49334	5.96658	5.7122	5.54899	4.11193	4.24831	4.73272	4.88042
Gm13072	-1.00518	2.81133	-6.04076	0.000430547	0.00409572	3.3733	2.38985	3.2308	3.40957	3.47953	2.38131	2.64765	2.43232	2.09814
Msx3	-1.97791	0.0281503	-6.03654	0.000432433	0.0040986	1.16469	-0.824251	1.00913	0.819638	1.66529	-1.33252	-1.01483	-0.295086	-0.65457
Elf4	-1.29709	1.63946	-6.03621	0.00043258	0.0040986	2.34212	1.11246	2.28805	2.62557	2.11275	0.935965	0.999159	1.58432	0.930392
Gm5921	-1.07607	3.2412	-6.03575	0.000432786	0.0040986	3.85774	2.77879	3.76663	3.65514	4.15146	3.01754	2.95799	2.58062	2.559
Plxnd1	-1.27779	5.06907	-6.03078	0.000435018	0.00411449	5.78745	4.53028	5.72616	5.85131	5.78488	4.90675	4.77401	4.45576	3.98459
Btbd11	-1.08798	3.8498	-6.01885	0.000440428	0.00414856	4.43875	3.40808	4.56092	4.51548	4.23986	3.44486	3.58335	3.61905	2.98506
Gm13586	-1.32911	0.416718	-6.00563	0.00044651	0.00418314	1.19527	-0.167194	1.14388	0.952611	1.48931	-0.148099	-0.0242239	-0.350581	-0.145874
Zfpm2	-1.71383	1.09017	-5.95505	0.000470665	0.00432202	2.09689	0.335127	2.14847	2.23592	1.9063	-0.544028	0.643201	0.663494	0.577841
Wbp2	-1.00009	4.49942	-5.93962	0.000478323	0.00435808	5.08829	4.05777	5.16724	5.06757	5.03006	3.79676	3.89643	4.05514	4.48273
Tacc2	-1.00045	5.2779	-5.9395	0.000478381	0.00435808	5.84302	4.85406	6.24345	5.62593	5.65967	4.80361	4.83636	5.06247	4.71381
Pik3c2b	-1.22092	4.39631	-5.93868	0.00047879	0.00435859	5.0944	3.87274	5.50792	4.88588	4.88941	3.77156	3.5787	4.00352	4.1372
Nynrin	-1.05599	6.26266	-5.93478	0.000480749	0.00436592	6.86706	5.80935	6.90573	6.76078	6.93467	5.73193	5.95843	6.16774	5.3793
Srcap	-1.11767	6.93242	-5.93327	0.000481513	0.00436751	7.5721	6.45266	7.62785	7.56055	7.52791	6.11168	6.22556	6.86631	6.6071
Nid2	-1.15518	6.89866	-5.92373	0.000486351	0.00438832	7.56599	6.39817	7.41805	7.56222	7.71772	6.4262	6.65365	6.63632	5.87649
Gm10524	-1.2602	2.02759	-5.92286	0.000486794	0.00438855	2.7386	1.49434	3.13697	2.43089	2.64793	1.31657	1.46993	1.79077	1.40009
Prrg1	-1.18312	2.425	-5.91056	0.000493117	0.00441601	3.04012	1.96367	2.97596	3.16133	2.98307	2.15056	1.79253	2.35637	1.5552
Hs3st3a1	-1.0627	3.34816	-5.88748	0.000505229	0.00448388	3.93375	2.90897	3.66144	4.12254	4.01728	2.89688	3.12884	3.01865	2.5915
Shank3	-1.52832	3.87248	-5.88051	0.000508956	0.00450881	4.75693	3.20913	4.84149	4.86313	4.56619	2.87338	2.71416	3.47485	3.77415
Gm6161	-1.06797	2.5561	-5.85739	0.000521524	0.00458355	3.15239	2.10888	2.87992	3.14157	3.43569	1.9131	1.97342	2.46483	2.08415
Gm11687	-1.11965	3.25198	-5.84179	0.0005302	0.00463604	3.87227	2.78677	3.73648	3.82832	4.05201	3.00894	3.03467	2.72183	2.38163
Irak3	-1.20685	1.01092	-5.83557	0.000533704	0.00465844	1.66872	0.517576	1.57036	1.78439	1.65142	0.656505	0.153017	0.797173	0.463611
Rnf165	-1.51441	2.16287	-5.83074	0.00053644	0.00467406	3.02021	1.51986	3.066	3.09711	2.89751	1.18532	0.980483	2.0049	1.90873
Tbx15	-1.125	2.07144	-5.78146	0.000565293	0.00483182	2.72717	1.57964	2.65983	2.74039	2.7813	1.04093	1.73241	1.87786	1.66736
Gm9844	-1.53602	2.20878	-5.78007	0.000566136	0.00483182	3.05649	1.57301	2.92874	2.99508	3.24564	1.58308	2.02445	1.73855	0.945947
Gm7862	-1.6097	0.783406	-5.77549	0.000568906	0.00483472	1.71246	0.0866178	1.45659	1.41452	2.26627	0.032473	0.325719	0.0855183	-0.0972388
Syce2	-1.28384	2.31327	-5.77132	0.000571446	0.00485353	2.9914	1.80467	3.25227	2.86614	2.85578	1.8567	1.67549	2.30342	1.38305
Mef2d	-1.19051	5.33668	-5.76745	0.000573811	0.00486525	6.01468	4.82817	6.33282	5.87485	5.83637	4.46622	4.60218	5.12864	5.11566
Eda	-2.01023	0.805213	-5.75554	0.00058116	0.00490511	1.97256	-0.0702939	1.80926	2.19048	1.91793	-0.648997	-0.6234	0.316844	0.674378
Sox18	-1.21907	5.96072	-5.73985	0.000591	0.00495711	6.65665	5.43878	6.47474	6.7257	6.76951	5.50992	5.77553	5.60042	4.86925
Cpm	-1.53647	2.82259	-5.73324	0.000595203	0.0049743	3.69143	2.17096	3.1137	4.15247	3.80812	2.10286	2.39963	2.16187	2.01946
Ppp1r13l	-1.5041	1.48224	-5.71564	0.000606554	0.00502608	2.32437	0.850643	2.32093	2.51931	2.13286	0.337328	1.23802	1.28988	0.537342
n-R5s149	-1.82982	2.86058	-5.69842	0.000617896	0.00508486	3.88492	2.09232	3.51282	3.87455	4.26741	1.87575	2.71133	2.32129	1.46091
Arsb	-1.15932	3.76408	-5.69607	0.000619461	0.00509343	4.42821	3.26599	4.35606	4.56231	4.36626	2.99159	2.89456	3.5335	3.6443
Slc25a23	-1.55112	3.96227	-5.69499	0.000620181	0.00509343	4.88202	3.27245	5.20185	4.68617	4.75802	2.7905	2.96037	3.4507	3.88824
Sfrp1	-1.20429	2.71692	-5.68435	0.000627336	0.00512556	3.45512	2.16327	3.48407	3.4742	3.40708	1.73682	2.12566	2.10112	2.68947
Gpsm3	-1.07275	0.991402	-5.67474	0.000633875	0.00515571	1.59059	0.542008	1.44171	1.67865	1.65142	0.443261	0.666756	0.718461	0.339553
Bnc2	-1.28748	5.07713	-5.63705	0.000660265	0.00531155	5.80768	4.52922	6.39928	5.64008	5.38367	4.49729	4.52292	4.6361	4.46057
Gm11605	-1.27518	2.31039	-5.62973	0.000665525	0.00533917	3.01475	1.78212	3.00154	2.79708	3.24564	1.82765	2.05154	1.94854	1.30076
Trerf1	-1.17425	4.75828	-5.62062	0.000672148	0.0053692	5.4168	4.2644	5.89331	5.17937	5.1777	4.0483	4.18854	4.61814	4.2026
Pcsk5	-1.4152	1.96347	-5.6065	0.000682549	0.00542998	2.81844	1.32224	3.07084	2.59683	2.78765	0.699898	1.37302	1.4446	1.77142
Prdm16	-1.02212	5.56405	-5.51463	0.00075475	0.00578643	6.14018	5.13196	5.86014	6.1438	6.41659	5.15105	5.1714	5.44409	4.76129
Prox1	-1.48919	0.744464	-5.49429	0.00077185	0.00585145	1.62505	0.0840285	1.86607	1.27635	1.73272	0.0988155	0.582574	-0.295086	-0.0501902
Per1	-1.36068	4.38588	-5.47354	0.000789745	0.0059355	5.18746	3.78469	5.32347	5.30728	4.93163	3.27234	3.57559	3.93264	4.3582
Nav1	-1.15325	5.05016	-5.47074	0.000792198	0.00594189	5.70314	4.56043	6.10988	5.68241	5.31713	4.24055	4.6802	4.8604	4.46057
Synpo2	-1.3032	3.13659	-5.45137	0.000809372	0.00602799	3.85816	2.59541	3.33911	4.2181	4.01728	2.38795	2.70849	2.88088	2.40432
Timp2	-1.26939	4.80458	-5.44552	0.000814646	0.00606107	5.53582	4.25615	5.6392	5.72088	5.24737	3.7741	4.03862	4.51518	4.69667
Sox7	-1.35282	0.0125342	-5.42967	0.000829115	0.00614109	0.755706	-0.544845	0.590725	0.7996	0.876794	-0.399638	-0.461433	-0.350581	-0.967728
Gm10169	-1.12237	4.38022	-5.42148	0.000836701	0.00618183	5.03014	3.89279	4.7418	4.95658	5.39204	4.1378	4.17526	3.59721	3.66089
Foxl1	-2.21247	3.22369	-5.40497	0.000852229	0.00625911	4.5215	2.25034	3.60915	4.90006	5.0553	2.29904	2.28254	1.90181	2.51796
Epas1	-1.20648	3.87108	-5.39894	0.000857978	0.00627023	4.5191	3.38507	4.4501	4.75802	4.34917	3.22856	2.89207	3.94997	3.46968
Hic1	-1.18893	2.60738	-5.39251	0.000864164	0.00629065	3.25676	2.12034	3.32702	3.32798	3.11528	1.95847	2.4649	2.39062	1.66736
C77080	-1.67837	1.20228	-5.38993	0.000866652	0.00629973	2.14328	0.496538	2.4229	2.39795	1.60898	0.443261	0.989851	0.484788	0.0682513
Prdm8	-1.29895	0.49961	-5.38793	0.000868594	0.00631051	1.26417	-0.0738119	1.4115	0.988457	1.39256	-0.268393	0.325719	-0.190116	-0.162456
Zfp580	-1.09604	2.03677	-5.38602	0.000870444	0.00631077	2.65394	1.5739	2.94465	2.29436	2.7228	1.48727	1.64023	1.79077	1.37733
Ap1s3	-1.03887	1.79982	-5.36664	0.000889528	0.00638127	2.37762	1.36647	2.35308	2.29436	2.48541	1.16998	1.07154	1.79077	1.43358
Rbm38	-1.06169	3.86925	-5.35347	0.000902759	0.00643517	4.45876	3.42712	4.23404	4.49693	4.64531	3.61035	3.70352	3.39274	3.0019
Foxq1	-1.32417	0.140241	-5.34944	0.000906854	0.00644627	0.866392	-0.404373	0.768121	1.18662	0.644432	-0.310829	-0.362748	-0.241646	-0.702267
Ankrd44	-1.03708	5.19807	-5.32425	0.000932899	0.00657153	5.77905	4.76233	6.16299	5.58188	5.59229	4.6139	4.80486	5.12864	4.50193
Ppp1r3e	-1.24895	1.23619	-5.31334	0.000944431	0.00662442	1.95274	0.698781	1.52874	2.34363	1.98584	0.541945	0.735197	0.718461	0.79952
5330426P16Rik	-1.13757	1.1544	-5.30856	0.000949541	0.00665397	1.78525	0.681267	1.79762	1.99288	1.56526	0.899206	0.863047	0.576907	0.385909
Pkdcc	-1.08869	6.49665	-5.30328	0.000955211	0.00668106	7.12534	6.02513	6.86171	7.31844	7.19589	6.2274	6.23396	6.14661	5.49253
A430110N23Rik	-1.2171	1.98656	-5.30232	0.000956244	0.00668199	2.67004	1.47396	3.00154	2.46945	2.53913	1.07429	1.32941	1.9938	1.49831
2410075B13Rik	-1.43594	1.4037	-5.28535	0.000974765	0.00676543	2.26863	0.755002	2.2544	2.46945	2.08205	0.222995	0.712742	0.718461	1.36581
n-R5s104	-1.72135	0.382087	-5.2818	0.000978681	0.00677489	1.3436	-0.339048	1.02917	1.21716	1.78448	-0.494275	0.0493052	-0.000638392	-0.910584
Mn1	-1.06369	4.53685	-5.25764	0.00100584	0.00688891	5.10976	4.10716	5.04954	5.28494	4.99479	4.19578	4.20472	4.44968	3.57846
Setbp1	-1.11934	5.444	-5.25232	0.00101194	0.00691389	6.08413	4.96389	6.49874	6.01069	5.74297	4.62379	4.85378	5.14754	5.23046
Bach2	-1.14236	3.7298	-5.24222	0.00102362	0.00697028	4.35233	3.26291	4.75389	4.38372	3.91938	3.23595	3.37034	3.49072	2.95462
Lrfn3	-1.26714	1.76117	-5.23857	0.00102788	0.00697785	2.49803	1.20853	2.66624	2.56157	2.26627	0.842251	0.913145	1.4446	1.63414
Sall4	-1.57414	2.92663	-5.2163	0.00105428	0.00709483	3.80922	2.26469	3.12771	4.15838	4.14157	2.70257	2.04706	2.05914	2.24997
Fth1	-1.01786	7.40378	-5.18245	0.00109587	0.00727346	7.99319	6.96172	7.63543	8.41909	7.92507	6.80252	6.99022	7.2304	6.82373
Dlgap4	-1.03337	4.80959	-5.15671	0.0011287	0.00739215	5.40728	4.36133	5.5827	5.39754	5.2416	4.01002	4.123	4.51518	4.79711
Rab15	-2.13693	3.4191	-5.14134	0.00114883	0.00746789	4.70473	2.45488	4.12655	5.00112	4.98653	1.51183	2.17166	2.78112	3.35493
Col6a2	-1.36928	7.83294	-5.06633	0.00125289	0.0078984	8.62975	7.23534	8.99579	8.41117	8.48229	7.23929	7.51184	7.61871	6.57151
Slc25a48	-1.00012	2.94614	-5.06507	0.00125473	0.00790326	3.50017	2.53061	3.61579	3.31392	3.5708	2.2118	2.25948	3.06711	2.58407
Phlda1	-1.25239	1.87884	-5.04309	0.00128721	0.00801924	2.56248	1.36611	2.71654	2.75086	2.22003	1.30256	1.6928	1.55442	0.914668
n-R5s133	-2.23569	0.628388	-5.0405	0.0012911	0.00803333	1.89413	-0.320922	1.93141	1.38792	2.36307	-0.822329	0.493175	0.166818	-1.12135
Cacna1g	-1.09905	7.08307	-5.0356	0.0012985	0.00805231	7.72265	6.60338	8.12123	7.65819	7.38851	6.7334	6.6295	6.8788	6.17182
B4galnt1	-1.01321	3.32135	-5.03361	0.00130151	0.00805784	3.9042	2.8842	3.68373	4.18373	3.84515	2.84467	2.55917	2.91068	3.2223
Gm12844	-1.18294	0.892309	-5.02686	0.00131179	0.00810423	1.57118	0.383153	1.59745	1.18662	1.92947	0.252439	0.265283	0.60635	0.40854
Fras1	-1.76964	4.5015	-5.01491	0.00133023	0.0081603	5.57932	3.69314	5.2335	5.81309	5.69137	3.0681	3.52494	3.51421	4.6653
Ltbp1	-1.26855	4.41714	-5.01399	0.00133166	0.00816237	5.1599	3.86007	5.34361	5.02397	5.11212	3.31483	3.58025	4.1356	4.40959
SNORA25	-1.05957	4.78276	-4.99939	0.00135459	0.00825509	5.38528	4.33087	5.78479	4.91876	5.45229	4.33303	4.49441	4.41058	4.08547
Zfp385a	-1.53202	1.92661	-4.97148	0.00139966	0.00842925	2.82954	1.24942	2.8351	3.01259	2.64093	0.5179	0.971054	1.62805	1.88067
Igf2	-1.43622	9.90215	-4.95625	0.00142494	0.00851575	10.7348	9.27769	11.2056	10.6392	10.3595	8.99271	9.51188	9.76574	8.84042
Peli2	-1.14077	3.99038	-4.94064	0.00145139	0.00861818	4.67038	3.48037	4.326	4.86071	4.82444	3.09272	3.32294	3.54114	3.96468
Kcng2	-1.00687	0.538317	-4.92998	0.00146976	0.00866825	1.10971	0.109773	1.26711	1.00605	1.05596	0.364549	-0.0624432	-0.000638392	0.137625
Nlgn2	-1.08958	4.80127	-4.92328	0.00148144	0.00871977	5.43668	4.32471	5.63103	5.57453	5.1045	3.95736	4.16702	4.37467	4.79979
BC024978	-1.23325	1.68216	-4.91974	0.00148764	0.00873872	2.37639	1.16148	2.65983	2.4946	1.97474	0.88047	0.852815	1.52389	1.38876
Wbscr17	-1.27137	1.7088	-4.91909	0.00148878	0.00873872	2.46987	1.138	2.86885	2.39795	2.14281	0.742023	1.09777	1.13687	1.57534
Lingo1	-1.42713	3.30921	-4.89761	0.00152713	0.00890734	4.14719	2.68072	4.82152	3.66071	3.95934	2.36792	2.74768	2.80672	2.80059
R3hdm2	-1.01645	5.23894	-4.87546	0.0015678	0.0090553	5.8175	4.80502	6.04678	5.84093	5.5648	4.42155	4.5627	5.10563	5.1302
Gm16379	-1.70363	0.269416	-4.86773	0.00158227	0.00911065	1.23606	-0.455563	0.94729	0.878133	1.88274	-0.110131	-0.204796	-0.596741	-0.910584
Prdm6	-1.29947	0.187553	-4.86403	0.00158925	0.0091317	0.932297	-0.371006	0.478614	1.30506	1.01321	-0.268393	-0.436122	-0.531153	-0.248357
Zfp703	-1.79806	1.09865	-4.86324	0.00159074	0.00913458	2.1471	0.31232	2.34511	2.43089	1.66529	-0.648997	0.234088	0.822484	0.841707
Unc5a	-1.8155	1.67272	-4.8572	0.00160222	0.00916852	2.7532	0.86236	3.29427	2.41122	2.55412	0.032473	0.655026	1.25312	1.50882
Gm8991	-1.2007	1.49624	-4.8136	0.00168783	0.00950431	2.17063	0.990456	1.65016	2.45671	2.40501	0.782953	0.893314	1.27161	1.01394
Fbln1	-1.07387	6.39463	-4.81121	0.00169266	0.00952426	7.01317	5.93073	6.72328	7.25846	7.05777	6.05223	6.34307	5.90736	5.42025
Hspa12b	-1.01728	3.46818	-4.80669	0.00170186	0.00955068	3.99721	3.07141	3.68689	4.13858	4.16617	3.3493	3.02331	3.29214	2.62087
Acaa1b	-1.22574	0.1615	-4.7935	0.00172898	0.00964443	0.866226	-0.367044	0.643674	0.75867	1.19634	-0.704493	-0.487196	-0.0457263	-0.230762
Cdh17	-1.14024	0.920434	-4.76655	0.0017859	0.0098338	1.55776	0.44244	1.33307	1.38792	1.95228	0.782953	0.383724	0.386385	0.216697
Ccnjl	-1.32129	1.6286	-4.76071	0.00179851	0.00987039	2.35501	1.0838	1.738	2.59101	2.73601	1.1069	1.02673	1.34332	0.858243
Mmp23	-1.23886	0.338308	-4.74864	0.00182487	0.00995998	1.00349	-0.160577	1.02917	1.05758	0.923715	0.0988155	-0.0819394	0.043083	-0.702267
Ntn1	-1.17189	6.47069	-4.73196	0.00186202	0.010099	7.14634	5.96396	6.75784	7.20471	7.47646	6.24673	5.96557	6.23762	5.40591
Igfbp5	-1.23222	7.57564	-4.71667	0.00189677	0.0102263	8.29001	7.03987	8.76714	7.96637	8.13652	6.82933	7.06039	7.55572	6.71403
n-R5s110	-1.68104	0.00488972	-4.69557	0.00194594	0.0104118	0.982543	-0.72835	0.94729	0.558592	1.44175	-0.822329	-0.043207	-0.893723	-1.15414
Kif21b	-1.06603	7.90086	-4.66068	0.00203032	0.0107316	8.51654	7.4391	8.97172	8.09049	8.48742	7.29319	7.40582	7.81551	7.24187
AC141881.6	-1.87532	0.982716	-4.65859	0.00203552	0.010744	2.05512	0.178412	1.80926	1.79455	2.56156	0.0660255	1.06268	0.126741	-0.541802
Ephb1	-1.09025	0.639267	-4.6545	0.00204569	0.0107667	1.27492	0.162524	1.50031	1.18662	1.13784	0.0988155	-0.12174	0.166818	0.506203
Zfpm1	-1.30848	0.999557	-4.62898	0.00211048	0.0110023	1.78598	0.409737	2.2112	1.44063	1.70612	0.130877	0.265283	0.352033	0.890755
Grik3	-1.05977	5.03877	-4.58438	0.00222921	0.0113601	5.65152	4.57921	5.984	5.67556	5.295	4.05039	4.59835	4.77708	4.89101
Slc35f2	-1.18533	0.14654	-4.58178	0.00223636	0.0113862	0.863078	-0.390863	0.837942	0.716544	1.03475	-0.762208	-0.386794	-0.468417	0.053967
Tns1	-1.58747	4.11388	-4.56295	0.00228884	0.0115481	5.02018	3.43416	5.53269	4.99343	4.53442	2.74462	3.05266	4.05514	3.88421
Dagla	-1.61334	2.38193	-4.53867	0.00235855	0.0117896	3.31954	1.67873	3.83368	3.36935	2.75559	1.23041	1.23014	1.98262	2.27174
Notch3	-1.10058	4.38808	-4.51718	0.00242217	0.0119903	4.98309	3.94183	4.81288	5.38162	4.75478	3.79676	4.15562	4.34659	3.46833
Hspg2	-1.03975	8.19569	-4.5119	0.00243809	0.012049	8.80324	7.74003	8.93053	8.76413	8.71506	7.72498	8.0639	8.06006	7.11119
Pdlim3	-2.09296	2.09101	-4.50909	0.00244661	0.0120677	3.26389	1.21136	2.2544	3.96278	3.57448	1.42398	0.768237	1.25312	1.40009
Csf1	-1.00477	3.76563	-4.46019	0.0026002	0.012567	4.34699	3.32961	3.8422	4.51548	4.6833	3.03459	3.22519	3.52966	3.52897
Foxc2	-1.09351	4.4618	-4.4323	0.00269252	0.0128613	5.05599	4.01616	5.29892	4.9475	4.92155	4.25153	4.26769	4.18034	3.36509
Sema3a	-1.2446	4.4916	-4.43224	0.00269272	0.0128613	5.19838	3.96152	4.56264	5.53493	5.49757	3.75108	3.64394	4.20461	4.24644
Hoxd13	-2.1205	3.14698	-4.36961	0.00291338	0.0135241	4.27825	2.29854	3.30664	4.91643	4.61167	2.56853	1.44971	2.91657	2.25934
Rplp2-ps1	-1.011	5.98576	-4.33248	0.00305346	0.0140023	6.56513	5.55124	6.52279	6.20887	6.96373	5.77632	5.89316	5.37413	5.16135
Olfm2	-1.5826	0.694791	-4.31789	0.00311052	0.0141805	1.59743	0.0178129	2.17569	1.76385	0.852749	-0.446181	-0.101703	0.352033	0.267101
Adamts7	-1.19918	1.8676	-4.28933	0.00322562	0.0145664	2.55472	1.35226	2.00408	3.07644	2.58364	1.48727	1.57326	1.05381	1.2947
Mkl2	-1.08416	5.8257	-4.23577	0.00345417	0.0152682	6.44121	5.36406	6.6455	6.29682	6.38131	4.91022	4.97607	5.70108	5.86886
Igf2bp2	-1.7211	2.61008	-4.23531	0.00345618	0.0152683	3.57284	1.888	2.69788	4.3095	3.71115	1.71584	1.57326	2.17175	2.09117
Pdgfc	-1.46019	4.10667	-4.22512	0.00350168	0.0154322	4.91041	3.50386	4.04032	5.42068	5.27025	3.4028	3.44546	3.85811	3.30905
Foxl2	-1.29748	0.00813266	-4.22223	0.00351471	0.0154574	0.765718	-0.560056	0.719622	0.878133	0.699398	-1.09152	-0.872221	-0.241646	-0.0348422
Gpc4	-1.1077	1.12236	-4.18733	0.00367615	0.0159918	1.7645	0.640758	1.94201	1.64535	1.70612	0.162241	0.34044	1.05381	1.00654
Baiap2l1	-1.27205	0.378541	-4.1788	0.00371681	0.0161026	1.08292	-0.149745	0.90454	1.18662	1.1576	-0.110131	0.355013	-0.0922689	-0.751595
Shisa2	-1.26008	2.72668	-4.16446	0.00378632	0.0162936	3.45495	2.18048	2.70413	3.70985	3.95087	2.07017	2.07814	2.22966	2.34396
Sdk1	-1.96273	1.20078	-4.16345	0.00379123	0.0163028	2.37352	0.321217	1.98368	2.65932	2.47757	-0.399638	-0.386794	0.546849	1.52445
Necab2	-1.39199	3.0894	-4.1554	0.00383095	0.0164195	3.92442	2.46315	3.44358	4.14653	4.18314	1.94049	2.07814	2.66699	3.16696
Klf12	-1.07991	3.47673	-4.14979	0.00385887	0.0165248	4.13666	2.98178	4.25971	4.01368	4.1366	2.45913	2.72542	3.13939	3.6032
Hif3a	-1.78165	0.666844	-4.14597	0.003878	0.0165589	1.62392	-0.0509631	1.21558	2.57931	1.07687	-0.0731372	-0.248189	0.419937	-0.302464
Ebf2	-1.68988	1.61969	-4.14438	0.003886	0.0165792	2.55204	0.920426	3.45103	1.95714	2.24795	1.12293	0.971054	1.1569	0.430821
E030010A14Rik	-1.03609	1.10798	-4.14396	0.00388812	0.0165792	1.6896	0.671763	1.44171	1.94807	1.67903	0.5179	0.265283	0.965678	0.938191
Gm15564	-7.0406	1.7199	-4.13203	0.00394874	0.0168028	5.76497	-1.3139	4.02792	6.18252	7.08447	-0.822329	-0.742453	-2.11612	-1.57472
Clic6	-1.50239	0.781731	-4.10013	0.00411595	0.0173155	1.55871	0.198993	1.66304	1.95714	1.05596	0.782953	0.102093	0.452727	-0.541802
Cerkl	-3.02616	0.703006	-4.07732	0.0042402	0.0177025	2.33577	-0.52157	1.86607	2.76126	2.38	-1.9846	-1.99621	2.09074	-0.196205
Ror2	-1.11464	4.53543	-4.07534	0.00425119	0.0177185	5.15004	4.07447	5.53006	4.93492	4.98515	3.8722	4.45098	4.46784	3.50686
H1fx	-1.00678	4.10659	-4.05891	0.00434349	0.0180267	4.65392	3.6961	4.30766	4.63479	5.0193	3.8555	3.92357	3.85504	3.15027
Cldn1	-1.03907	5.45976	-4.05615	0.00435923	0.0180773	6.03866	5.02558	5.50613	6.22069	6.38917	5.04041	4.7411	5.50984	4.81098
Ids	-1.11962	4.77876	-4.05466	0.00436771	0.0180974	5.42092	4.29713	5.84255	5.28674	5.13348	3.92114	3.90016	4.57225	4.79496
Kcnc3	-1.2835	3.0269	-4.04395	0.00442944	0.0182713	3.78506	2.45828	4.2405	3.85526	3.25943	1.86626	2.23999	2.75507	2.97182
Tmem159	-1.25755	0.538729	-4.02313	0.00455214	0.0186528	1.28677	-0.0223	1.28389	1.47893	1.09748	-0.187093	-0.436122	-0.140363	0.674378
Gm11960	-1.03501	0.159681	-4.02133	0.0045629	0.018691	0.731249	-0.268994	0.590725	0.7996	0.803421	-0.0731372	-0.00548732	-0.295086	-0.702267
Stc1	-1.13163	2.63082	-4.01827	0.00458132	0.0187389	3.26441	2.15563	3.46213	2.89947	3.43164	2.24879	2.62678	2.1419	1.60504
Plscr4	-1.19413	0.217866	-3.97912	0.0048238	0.0195152	0.842118	-0.250323	0.590725	1.10733	0.828296	-0.227171	-0.652255	0.419937	-0.541802
Steap4	-1.01686	2.97991	-3.96306	0.0049273	0.0198002	3.52722	2.56943	2.99136	3.86252	3.72777	2.55677	2.76688	2.76163	2.19245
Peg12	-1.4096	2.88188	-3.9627	0.00492969	0.0198002	3.59942	2.34373	3.40193	3.72586	3.67046	2.9154	2.58721	2.51227	1.36002
Nkx2-2	-1.36011	2.49102	-3.94793	0.00502702	0.0200391	3.25637	1.91702	2.46764	3.62415	3.67732	2.15056	2.2242	1.69809	1.59521
Odz4	-1.45504	6.00824	-3.9428	0.00506131	0.0201433	6.83641	5.38712	6.73133	6.56213	7.21576	4.83193	4.87921	5.5378	6.29953
Arhgap32	-1.02904	5.78749	-3.93558	0.00511005	0.0202811	6.37303	5.34834	6.8406	6.21172	6.06678	4.9388	5.08608	5.59584	5.77265
Gm1862	-1.23963	0.0658264	-3.93201	0.00513431	0.0203349	0.764495	-0.458175	0.507469	0.839401	0.946616	-0.0370679	-0.043207	-0.813553	-0.938873
Gm3788	-1.07031	2.8509	-3.93163	0.00513688	0.0203349	3.42426	2.42088	3.09956	3.56602	3.60719	2.57437	2.79387	2.49663	1.81866
Socs1	-1.00522	2.00496	-3.9152	0.00525024	0.0206622	2.52403	1.61566	2.16667	2.63691	2.7685	2.02822	1.48988	1.80354	1.14101
Scara5	-1.37869	0.204471	-3.86573	0.00560834	0.0217027	0.998201	-0.390826	0.449171	1.42763	1.1178	-1.01937	-0.567366	0.043083	-0.0196558
Nfatc2	-1.063	1.64331	-3.85435	0.00569445	0.0218987	2.26729	1.17533	2.28805	2.41122	2.10259	0.565597	0.94239	1.55442	1.63893
Gm13226	-1.90696	0.404296	-3.84227	0.00578735	0.0221467	1.51837	-0.431263	1.54274	0.558592	2.45379	-0.148099	-0.0624432	-0.737604	-0.776906
Adamtsl4	-1.12172	0.92457	-3.81097	0.00603584	0.0227533	1.52475	0.474434	1.26711	2.03633	1.27081	0.782953	-0.00548732	0.635205	0.485064
Hist2h4	-1.00483	6.12679	-3.80162	0.00611228	0.0229575	6.70357	5.69421	6.20873	6.77335	7.12864	5.88018	6.0472	5.64544	5.20402
Msx1	-1.18105	1.3883	-3.79833	0.0061394	0.0230418	2.06373	0.88173	1.47131	2.39127	2.32862	0.899206	1.35863	0.691239	0.577841
Gm6316	-1.08703	0.165467	-3.7875	0.00622971	0.0232788	0.766609	-0.28539	0.815042	0.75867	0.726116	-0.399638	0.153017	-0.0922689	-0.802669
Nphp4	-2.0721	1.28823	-3.77781	0.00631175	0.0234452	2.5128	0.369799	3.07084	2.54962	1.91793	-0.310829	-0.567366	0.718461	1.63893
Nrn1	-1.06777	2.13149	-3.77144	0.00636631	0.0236006	2.7944	1.63431	2.86328	2.81715	2.70277	1.65099	2.35682	0.919508	1.60993
BC018242	-1.13792	2.99857	-3.71927	0.00683263	0.024869	3.6946	2.47655	3.99009	3.69907	3.39464	1.99377	2.1551	2.56571	3.19163
Fmnl1	-1.28103	1.55274	-3.71366	0.00688499	0.024992	2.30054	0.991893	2.55316	2.60262	1.74583	0.337328	0.757307	1.34332	1.52962
Gm7860	-1.47852	0.0651199	-3.69053	0.00710522	0.0254671	0.901386	-0.56208	0.744075	0.534546	1.42554	-0.0731372	-0.0242239	-0.893723	-1.25723
Gm4799	-1.00221	1.1163	-3.68721	0.00713747	0.0255518	1.67121	0.700128	1.21558	1.83449	1.96356	0.935965	0.94239	0.60635	0.315805
Adcy1	-1.92316	4.85622	-3.67224	0.00728482	0.0259539	5.97463	4.01742	7.03212	5.54097	5.35079	3.46386	3.42488	4.28192	4.89902
Flt4	-1.27727	2.33207	-3.66293	0.00737804	0.0262042	2.99762	1.8329	2.65339	3.14554	3.19395	2.12691	2.2242	2.02684	0.953662
Clstn2	-1.41296	3.49132	-3.64884	0.00752168	0.0265932	4.35751	2.84167	4.51548	4.21432	4.34271	1.95847	2.38904	3.23202	3.78716
Gm5803	-1.4592	1.73866	-3.64366	0.0075752	0.0267141	2.56755	1.117	2.54623	1.75347	3.40295	1.21554	1.20623	1.30791	0.738306
Gm7148	-1.05233	0.320929	-3.64332	0.00757872	0.0267141	0.888814	-0.104985	0.669437	0.839401	1.1576	0.391266	-0.0624432	-0.140363	-0.6084
2017-09-03	-1.04237	5.22827	-3.62466	0.00777518	0.0272168	5.82923	4.77754	6.17989	5.64641	5.6614	4.27144	4.43306	5.01248	5.3932
Dpysl5	-2.61931	2.28508	-3.6132	0.00789853	0.0275691	3.89786	1.07549	3.63879	3.80338	4.2514	-0.704493	0.0493052	1.80354	3.15362
Plvap	-1.2393	1.46335	-3.59581	0.0080897	0.02798	2.1532	0.94596	1.36496	2.48208	2.61257	1.18532	0.544937	1.01042	1.04316
Gng7	-1.23782	1.70882	-3.59447	0.00810471	0.0279935	2.41112	1.1821	3.08527	1.96616	2.18193	0.656505	0.961562	1.80354	1.3068
Ccdc102a	-1.13667	3.61093	-3.59161	0.00813665	0.0280645	4.19934	3.16962	3.94861	4.29168	4.35774	3.61885	3.45225	3.26932	2.33808
Scara3	-1.1004	4.7423	-3.58718	0.00818642	0.0281968	5.35226	4.28484	5.92841	4.74891	5.37947	4.74914	4.22569	4.30679	3.85773
Rpl21-ps11	-1.71351	0.0667762	-3.57316	0.00834623	0.0285227	1.0793	-0.692619	1.02917	0.147523	2.06122	-0.762208	-0.339097	-0.813553	-0.855618
Map3k13	-1.22077	1.99872	-3.55599	0.00854663	0.0290327	2.75584	1.43088	3.04155	2.68685	2.53913	0.762633	1.19006	1.50838	2.26245
Vax2	-1.16825	0.781608	-3.5507	0.00860932	0.0292189	1.3981	0.319243	1.39615	1.49148	1.30666	0.822754	0.594905	0.316844	-0.457533
Grb10	-1.00049	8.99381	-3.53304	0.00882249	0.0297833	9.59175	8.54536	9.57097	9.61053	9.59373	9.01416	8.45825	8.92294	7.78611
Asb4	-1.16477	0.216791	-3.52964	0.00886411	0.0298851	0.863973	-0.268595	0.153038	1.26178	1.1771	0.032473	-0.339097	-0.350581	-0.417176
Col12a1	-1.09282	3.62748	-3.49933	0.00924509	0.0308955	4.25443	3.15727	4.87924	4.04806	3.83598	2.95624	2.70281	3.40535	3.56468
Tgfb1	-1.50124	3.53773	-3.47539	0.00955842	0.0316043	4.34743	2.93046	3.26922	4.92108	4.85199	3.05562	2.9436	3.18401	2.53862
n-R5s136	-1.75876	1.0491	-3.46679	0.00967363	0.0318394	2.02744	0.315335	1.50031	1.67865	2.90338	-0.187093	0.980483	0.988221	-0.520269
Lrrc32	-1.10488	0.388663	-3.45487	0.00983594	0.0322091	1.00156	-0.0710107	0.837942	1.44063	0.726116	-0.310829	-0.567366	0.352033	0.242119
Lrrc15	-1.07001	0.23786	-3.4398	0.0100454	0.0327432	0.891006	-0.252	0.590725	0.673151	1.40914	-0.704493	-0.226329	-0.241646	0.164467
Chac1	-1.44282	1.70614	-3.41981	0.0103304	0.0334515	2.6516	0.997042	3.09481	2.34363	2.51635	0.162241	1.35138	0.484788	1.98976
Gm11541	-1.23914	0.131869	-3.37986	0.0109267	0.0348193	0.8433	-0.401705	0.0390823	1.20197	1.28885	-0.310829	-0.681699	-0.468417	-0.145874
Ecm1	-1.23543	1.28819	-3.3684	0.0111044	0.0351995	1.93598	0.802351	1.42669	2.72984	1.65142	0.634309	0.582574	1.39485	0.597672
Hapln4	-1.42497	1.39427	-3.34821	0.0114249	0.0359127	2.24234	0.758222	3.23512	1.8829	1.60898	0.252439	0.999159	0.797173	0.984116
SNORA57	-1.188	4.66376	-3.34583	0.0114634	0.0360031	5.3477	4.15081	5.3092	4.58151	6.15238	4.27861	4.40445	4.07897	3.84119
Lcn2	-3.12269	0.586484	-3.34214	0.0115234	0.0361456	2.33567	-0.725408	0.815042	4.06914	2.12284	-1.24763	-1.21552	-0.190116	-0.248357
Arsi	-1.45142	2.03603	-3.31382	0.0119941	0.0372671	2.81496	1.45184	3.83368	2.48835	2.12284	1.80796	1.46322	1.61362	0.922552
Cdc42ep5	-1.36971	0.662182	-3.30917	0.0120733	0.0374731	1.39121	0.11541	2.14847	1.24706	0.77811	0.493447	0.295817	0.280775	-0.6084
Tbx1	-1.13054	3.29711	-3.29977	0.0122353	0.0378659	3.88005	2.85991	4.02043	3.67453	3.9452	3.07223	3.2701	3.14942	1.94788
Hist1h2al	-1.27828	5.08386	-3.2637	0.0128783	0.0392574	5.81438	4.53598	5.29892	5.64641	6.49782	4.95568	5.11205	4.23084	3.84534
Trhr2	-1.06708	1.26003	-3.18617	0.0143854	0.0426071	1.83314	0.830208	2.54623	1.38792	1.56526	0.742023	0.643201	1.37787	0.557733
Tubb4a	-1.31945	3.07622	-3.13259	0.0155357	0.0451235	3.88211	2.47181	4.49582	3.98069	3.16982	2.07017	2.06933	2.40745	3.34029
Camk1g	-1.09453	2.11538	-3.10868	0.0160801	0.0463034	2.78313	1.61457	2.43797	2.6704	3.24102	1.28842	1.09777	1.72519	2.3469
Fam160a1	-1.22479	1.91117	-3.08293	0.0166891	0.0475306	2.66456	1.34613	2.09243	2.66487	3.23638	0.742023	1.00841	1.50838	2.12572
Slitrk6	-1.24886	2.21969	-3.06993	0.0170058	0.0483027	2.95874	1.66541	2.05383	3.41945	3.40295	1.02396	1.59797	1.94854	2.09117
Sh3tc2	1.03655	2.29504	3.04318	0.0176775	0.0496586	1.69414	2.74572	1.57036	2.11951	1.39256	2.56266	3.28349	2.73522	2.40151
Spp1	1.47443	5.92762	3.04438	0.0176466	0.0495906	5.09591	6.55139	5.05444	6.00742	4.22589	7.20275	6.23667	6.99432	5.77183
Mlf1	1.00382	0.418882	3.04564	0.0176146	0.0495173	-0.172824	0.862661	-0.79319	0.434144	-0.159426	0.899206	1.10641	0.847359	0.597672
A430078I02Rik	1.02567	0.0812782	3.05055	0.0174898	0.04929	-0.509787	0.524577	-0.596153	-0.382992	-0.550216	0.917703	0.863047	0.126741	0.190818
Wfdc2	1.7454	3.62476	3.0785	0.0167963	0.0477807	2.65889	4.34917	1.3491	3.03847	3.58911	4.6885	4.09614	3.66874	4.94329
Myom1	1.0201	1.40125	3.08782	0.0165717	0.047293	0.763455	1.87959	1.3491	0.716544	0.224718	2.05353	1.81379	2.201	1.45004
Gm9234	1.09233	2.45039	3.09173	0.0164783	0.047084	1.82998	2.91569	1.61081	1.12354	2.75559	3.12492	3.06157	2.86269	2.61359
Itih3	1.64307	2.60832	3.09818	0.0163256	0.0468058	1.7	3.28956	1.21558	2.36424	1.52017	3.4028	2.79921	2.89287	4.06336
1700001O22Rik	1.30265	0.74959	3.10326	0.0162063	0.0465762	0.0478179	1.27592	0.882681	-0.251747	-0.48748	1.20051	1.04482	1.01042	1.84793
Arhgap8	1.6558	1.73036	3.10713	0.0161162	0.0463721	0.719939	2.48818	0.744075	0.7996	0.616143	2.77029	2.92174	2.64588	1.6148
Gm17399	1.44107	0.636255	3.11095	0.0160276	0.0461882	-0.243365	1.29597	-0.422822	0.605513	-0.912786	1.78799	1.48988	1.17667	0.729345
1700029J07Rik	1.00001	1.8524	3.12258	0.0157612	0.0456067	1.28507	2.2779	1.28389	1.74302	0.828296	2.72374	2.46826	1.69809	2.2215
Cryba4	1.93977	0.484983	3.13505	0.0154809	0.0450241	-0.658674	1.34273	-0.00099518	-0.687846	-1.28718	1.33044	2.0956	1.4282	0.516658
Gm3764	1.37462	0.692664	3.15014	0.0151485	0.0442744	-0.0648434	1.26079	0.478614	0.239641	-0.912786	0.953999	1.0176	1.2154	1.85619
Mpzl2	1.5991	3.28894	3.18751	0.0143578	0.0425509	2.36161	3.98445	0.988809	2.83202	3.26399	4.36033	4.21973	3.81462	3.54311
Rbm3	1.06474	8.50159	3.20075	0.0140882	0.0419533	7.88557	8.96361	8.34005	7.00345	8.31321	8.83827	8.93208	9.04841	9.03567
Gcgr	2.82224	0.0738717	3.25487	0.0130412	0.0396479	-1.47592	1.23621	-0.941289	-1.83671	-1.64975	1.48727	0.34044	0.718461	2.39868
Fam5c	1.22375	1.85516	3.26808	0.0127983	0.0391279	1.18213	2.35994	1.18017	1.5881	0.77811	2.64822	2.8541	1.65647	2.28097
Gm8281	1.04983	0.173366	3.27538	0.0126663	0.0388428	-0.468477	0.654748	0.0390823	-0.687846	-0.756667	0.88047	0.47994	0.942778	0.315805
Foxe1	1.50609	0.377787	3.28034	0.0125773	0.0386362	-0.415522	0.972769	-1.19655	0.0147679	-0.0647889	0.699898	1.06268	0.484788	1.64371
Lgals4	1.1315	0.242475	3.29773	0.0122708	0.037936	-0.400971	0.72506	0.224297	-0.429534	-0.997675	0.5179	0.47994	0.895857	1.00654
Snord70	1.04858	1.14871	3.32073	0.0118774	0.0369666	0.510281	1.62753	1.18017	0.510093	-0.159426	1.78799	1.51605	1.82874	1.37733
2900006K08Rik	1.0823	1.15345	3.34799	0.0114286	0.0359166	0.548886	1.60688	0.719622	0.77928	0.147756	1.58308	1.24587	1.53924	2.05934
Gm4419	1.00786	0.622854	3.36984	0.0110818	0.0351549	0.0337498	1.06468	0.507469	0.209584	-0.615804	1.34418	1.08908	0.871812	0.953662
Gm8251	1.06031	1.07644	3.38588	0.0108345	0.0346114	0.460881	1.53811	0.643674	0.75867	-0.019701	1.63989	1.93028	1.34332	1.23897
Myl3	1.02953	0.11433	3.40242	0.0105857	0.0340326	-0.490765	0.568151	-0.0422178	-1.00272	-0.427359	0.588866	0.594905	0.797173	0.291659
Sigirr	2.62154	3.196	3.40445	0.0105555	0.0339799	1.68917	4.32612	1.8208	1.5406	1.70612	4.69253	5.16779	4.14567	3.29849
Gjb5	2.46958	1.61685	3.41794	0.0103576	0.0335101	0.181553	2.69332	1.28389	-0.251747	-0.48748	2.42074	3.45901	2.9341	1.95942
2310006M14Rik	1.0252	0.0641313	3.41997	0.0103283	0.0334515	-0.562744	0.534288	-0.79319	-0.210524	-0.684517	0.762633	0.532169	0.691239	0.151108
Atp2c2	1.36073	1.29955	3.47089	0.00961859	0.0317217	0.508689	1.8927	-0.0846531	0.269085	1.34164	2.36117	2.01988	1.67048	1.51926
Gm17238	1.06368	0.758216	3.52007	0.00898256	0.0301815	0.159059	1.20758	0.388417	0.29794	-0.209179	1.34418	1.61017	0.847359	1.02862
Calr3	1.07736	1.11987	3.52315	0.00894421	0.0300731	0.489994	1.59227	0.258649	0.407913	0.803421	1.86626	1.87067	1.4446	1.18755
Acox2	1.12951	0.983628	3.53133	0.00884338	0.0298356	0.332023	1.47233	0.189108	0.582243	0.224718	1.80796	1.8243	1.09593	1.16114
Gramd1c	1.02677	0.620634	3.54008	0.00873681	0.0295361	0.0329472	1.0614	0.535758	0.178887	-0.615804	0.953999	0.961562	1.11655	1.21349
Gm16310	1.33721	1.07134	3.5714	0.00836654	0.0285649	0.327282	1.62939	0.815042	0.326229	-0.159426	1.7472	1.23014	1.4282	2.112
Snord98	1.03392	0.279751	3.57434	0.00833265	0.02849	-0.298418	0.713377	0.189108	-0.251747	-0.832615	0.541945	0.689932	0.691239	0.930392
Zfp455	1.27356	0.457034	3.57869	0.00828288	0.0284036	-0.307536	1.03046	-0.536032	0.29794	-0.684517	1.42398	1.16547	0.895857	0.636535
H2-Eb2	1.78553	3.69403	3.58487	0.00821259	0.0282607	2.67781	4.45619	3.76364	1.78439	2.48541	4.62519	4.85314	4.53254	3.8139
Onecut2	1.04503	2.81686	3.59449	0.00810442	0.0279935	2.17288	3.29984	1.62404	2.79201	2.10259	3.31483	3.33034	3.58617	2.96802
Tmprss5	1.32124	1.79998	3.59566	0.00809136	0.02798	1.02071	2.38443	2.01416	0.582243	0.465726	2.30608	2.10856	2.76163	2.36147
Thrsp	1.04206	5.3745	3.59793	0.00806617	0.0279302	4.78242	5.81857	4.56608	4.9475	4.83368	6.1016	6.31423	5.75055	5.1079
0610040B10Rik	1.10183	0.235102	3.60217	0.00801923	0.0278409	-0.426456	0.731271	-0.0846531	-0.578912	-0.615804	1.05771	0.768237	0.77141	0.327728
Myo5c	2.11135	0.170874	3.60223	0.00801858	0.0278409	-1.02466	1.06752	-0.173462	-1.50229	-1.39821	1.13878	1.88581	0.718461	0.527037
SNORD38	1.01706	0.462219	3.61288	0.00790197	0.0275695	-0.102741	0.885938	-0.128374	-0.477628	0.297781	0.802991	1.21424	0.797173	0.729345
Acyp2	1.37435	0.607531	3.61682	0.00785934	0.027453	-0.154366	1.17895	0.324991	-0.578912	-0.209179	0.822754	0.84251	1.41162	1.63893
Gm3164	1.10116	0.884793	3.66078	0.0073998	0.0262751	0.255338	1.35688	0.926073	0.209584	-0.369643	1.55972	1.39435	1.13687	1.33661
Gm17195	1.18146	1.35741	3.69342	0.00707733	0.0253978	0.679852	1.86558	1.10665	0.952611	-0.019701	2.02822	1.57326	1.73855	2.1223
Pnma5	4.60418	0.710897	3.6953	0.0070592	0.0253758	-1.94179	2.70041	-1.90281	-1.96795	-1.95461	3.16418	3.69924	2.22017	1.71806
Gm15453	1.22175	4.21105	3.69573	0.00705502	0.0253731	3.54093	4.71365	3.97725	2.53151	4.11401	4.59965	4.67803	4.83108	4.74582
Ldb3	1.51967	0.907337	3.70961	0.00692297	0.0250655	-0.0116212	1.59655	0.968199	-0.170447	-0.832615	1.75751	1.41536	1.937	1.27636
Gm10156	1.32418	3.60379	3.72678	0.00676333	0.0246834	2.87412	4.15104	3.39422	1.78439	3.44376	3.9905	4.08307	4.33124	4.19936
Samd9l	1.13064	3.97421	3.73751	0.00666551	0.0243985	3.35784	4.43648	3.30664	3.1924	3.57448	4.13582	4.26576	4.27276	5.07158
Sema3b	1.20133	3.13308	3.74184	0.00662651	0.0242978	2.44424	3.64971	3.11838	1.94807	2.26627	3.52847	3.96691	3.80195	3.30152
Bex2	1.05483	3.29716	3.74899	0.00656259	0.024135	2.72447	3.72669	2.58735	2.89003	2.69602	3.4919	3.56936	3.57876	4.26671
Snora69	1.12064	1.2663	3.75136	0.00654163	0.0240878	0.633402	1.74098	0.768121	0.353974	0.77811	1.96738	2.11285	1.4282	1.45548
Gm15937	1.19541	0.0696163	3.75398	0.00651846	0.0240384	-0.60257	0.573756	0.0390823	-1.23099	-0.615804	0.634309	0.439487	0.546849	0.674378
Actn3	2.72934	0.539118	3.75701	0.00649179	0.0239579	-1.14619	1.8031	-0.724478	-1.31588	-1.39821	2.24879	1.43606	2.65295	0.874591
Ppapdc3	1.12653	0.923503	3.78789	0.00622649	0.0232788	0.304724	1.38759	0.563503	0.510093	-0.159426	1.51183	1.29204	1.01042	1.73607
Cthrc1	1.51594	2.21157	3.79536	0.00616403	0.023105	1.40078	2.81966	2.3371	0.988457	0.876794	2.92458	3.16237	2.201	2.99069
Gm17249	1.13017	0.714086	3.79558	0.00616227	0.023105	0.0570916	1.20683	0.449171	0.209584	-0.48748	1.58308	1.24587	0.919508	1.07887
Clcn1	1.7696	0.680746	3.79673	0.00615267	0.0230858	-0.297879	1.41472	0.357052	-0.337904	-0.912786	1.12293	1.04482	1.4282	2.06291
Pvalb	3.28701	0.928978	3.8177	0.00598142	0.022615	-1.04696	2.41093	0.926073	-2.27281	-1.79414	2.66474	2.00148	3.24144	1.73607
Gm10247	1.00297	2.61654	3.81924	0.0059691	0.0225857	2.05503	3.03768	1.87716	1.8829	2.40501	3.23595	3.37213	2.74848	2.79416
Dcpp3	3.18765	3.41258	3.8249	0.00592382	0.0225063	1.62549	4.75289	1.76215	1.65654	1.45778	3.55234	5.18115	4.67657	5.60151
Rab27a	1.26574	5.09052	3.83876	0.00581463	0.0222053	4.37417	5.62779	4.84573	4.08164	4.19514	6.0761	5.94435	5.57085	4.91985
Klrg2	1.03657	1.16803	3.85058	0.00572321	0.0219865	0.617641	1.58083	0.815042	0.510093	0.527787	1.48727	1.51605	1.30791	2.01209
Snord107	1.44994	0.351342	3.86249	0.00563268	0.0217628	-0.452586	0.954287	0.0780764	-0.251747	-1.18409	0.935965	0.789851	0.691239	1.40009
Dcpp2	3.56229	2.57171	3.87396	0.00554702	0.0215441	0.612857	4.04085	1.10665	0.434144	0.297781	2.89221	4.55641	3.87333	4.84145
Syt14	1.24657	1.91329	3.89734	0.00537663	0.0210423	1.22218	2.43162	1.84361	1.12354	0.699398	2.47795	2.18803	2.25776	2.80273
4631405J19Rik	1.2388	2.22944	3.95716	0.00496596	0.0198738	1.5126	2.76707	0.837942	2.25811	1.44175	2.93823	2.95799	2.52003	2.65203
AC167122.1	1.38141	0.182639	3.95935	0.00495153	0.019845	-0.623322	0.78711	-0.220005	-0.251747	-1.39821	1.16998	0.666756	0.546849	0.764859
Tnnt3	2.79223	1.94016	3.97718	0.00483622	0.019536	0.222705	3.22824	0.324991	0.407913	-0.0647889	3.68243	2.82822	3.98121	2.42112
Sat2	1.03688	1.5532	4.00301	0.00467423	0.0190321	0.965215	1.9942	1.31686	0.934349	0.644432	1.89455	1.71557	2.10112	2.26555
Spo11	1.25726	0.154092	4.02592	0.00453549	0.0185952	-0.576485	0.702024	-0.0422178	-1.00272	-0.684517	0.611767	0.425747	1.03228	0.738306
Rab20	1.25113	3.04546	4.02754	0.00452581	0.0185758	2.30495	3.60085	2.62733	2.25811	2.02939	3.98393	3.78918	3.49859	3.13169
E330016A19Rik	1.03516	1.64623	4.03751	0.00446699	0.0183853	1.03983	2.10103	0.988809	0.878133	1.25255	2.46543	2.22023	1.92536	1.79308
Kcnk12	1.16702	2.31625	4.03887	0.00445904	0.0183678	1.66906	2.80164	1.02917	2.14355	1.83445	3.00029	2.78582	2.40745	3.01302
E130102H24Rik	2.19647	0.468943	4.04635	0.0044155	0.0182189	-0.757383	1.38869	0.357052	-1.23099	-1.39821	1.23041	0.922959	1.41162	1.98976
Gm3417	1.24944	0.234831	4.05091	0.00438923	0.0181458	-0.471527	0.764599	-0.0422178	-0.687846	-0.684517	1.07429	0.980483	0.386385	0.617234
Immp2l	1.03781	2.24628	4.05572	0.00436164	0.0180822	1.61955	2.71633	1.61081	1.74302	1.50483	2.92	2.89456	2.74848	2.30227
Svip	1.02163	2.69275	4.06672	0.00429935	0.017884	2.14921	3.10041	2.36101	1.98402	2.10259	2.90617	2.99335	2.96284	3.53927
Gm7808	1.35245	1.62942	4.07376	0.00425994	0.017745	0.864658	2.203	0.694748	0.628413	1.27081	2.38131	2.63277	1.92536	1.87256
Dcpp1	2.69907	1.39417	4.083	0.00420889	0.0175917	-0.0424761	2.47165	-0.0422178	-0.0204215	-0.0647889	1.43686	2.946	2.33014	3.17358
Sct	1.12282	3.08578	4.08614	0.0041917	0.0175385	2.4478	3.56427	1.83225	2.72984	2.7813	3.80672	3.79052	3.26471	3.39515
Gm11335	1.37544	0.718737	4.08759	0.00418376	0.0175113	-0.0666927	1.30781	-0.86534	0.0491194	0.616143	1.13878	1.48326	1.4282	1.18099
Col20a1	1.03252	1.83398	4.08803	0.00418136	0.0175062	1.23296	2.28475	1.16214	1.78439	0.752347	2.46543	2.3855	2.06975	2.2183
CT571241.1	1.11977	1.69322	4.09077	0.00416643	0.0174733	1.03411	2.18756	0.791772	1.31921	0.991354	2.34076	2.47494	2.09074	1.84378
Igtp	1.85033	3.05547	4.11976	0.00401215	0.0169849	2.02618	3.82744	1.87716	1.70042	2.50096	3.63291	3.33218	3.87333	4.47136
Asprv1	2.30004	0.682531	4.12001	0.00401084	0.0169849	-0.597485	1.64254	-0.86534	-0.170447	-0.756667	2.43365	1.68706	0.576907	1.87256
U4atac	1.41787	2.75592	4.17128	0.00375308	0.0161934	1.9318	3.37402	1.76215	1.79455	2.2387	3.6385	3.71062	3.26932	2.87764
Fabp7	1.37234	3.7218	4.17302	0.00374465	0.0161678	2.92734	4.31764	2.80054	3.71521	2.26627	4.12193	4.20069	4.24495	4.70298
Gm16600	1.40254	0.314146	4.17528	0.00373375	0.0161486	-0.50466	0.928252	0.116044	-0.632351	-0.997675	1.25971	1.0358	0.77141	0.646089
Prr18	1.0565	2.53283	4.17539	0.00373319	0.0161486	1.90061	3.007	2.36889	1.95714	1.37578	3.33217	2.95321	2.93989	2.80273
Tst	1.37176	5.35582	4.18214	0.00370083	0.0160577	4.58179	5.93634	4.34611	4.55486	4.84439	6.46681	6.35195	5.70449	5.2221
Snord15a	1.09666	3.82028	4.19201	0.003654	0.0159282	3.18321	4.29809	3.22212	3.06809	3.25943	4.42802	4.59606	4.37681	3.79147
Atp2a1	6.52331	0.965131	4.1942	0.00364371	0.0158974	-2.87461	3.84494	-2.24385	-2.65983	-3.72014	4.38546	3.32109	4.75753	2.91566
Mtus2	1.97856	2.6504	4.20802	0.00357947	0.015654	1.56906	3.4614	2.7471	1.10733	0.852749	2.92	3.72331	3.40116	3.80112
Gm16046	1.01637	1.9526	4.24877	0.00339711	0.0151061	1.35245	2.40271	1.75012	1.47893	0.828296	2.66474	2.38904	2.28533	2.27174
4933406P04Rik	1.30315	0.108644	4.26166	0.00334155	0.0149577	-0.640943	0.670835	-0.478317	-1.07487	-0.369643	0.88047	0.863047	0.576907	0.362917
Msh4	1.08407	0.302827	4.3233	0.00308923	0.0141095	-0.332319	0.779187	-0.0422178	-0.527381	-0.427359	0.822754	0.532169	0.988221	0.773603
Ccdc17	1.03847	0.344571	4.3276	0.00307243	0.0140632	-0.233	0.77775	-0.00099518	-0.210524	-0.48748	0.842251	0.768237	0.546849	0.953662
Gm14322	1.19453	3.34574	4.3349	0.0030441	0.0139766	2.62325	3.8876	2.1576	2.91818	2.79398	4.24788	3.71909	4.03904	3.54438
Sdsl	1.85403	1.21964	4.39029	0.00283841	0.0133169	0.156917	2.01669	-0.422822	0.459907	0.433665	1.86626	2.59337	1.98262	1.6245
Tnni2	2.03867	2.32374	4.39196	0.00283244	0.0133058	1.11832	3.2278	1.61081	0.915853	0.828296	3.18723	3.58489	3.55253	2.58655
Gm15139	1.05036	0.769099	4.41014	0.00276841	0.0130879	0.173753	1.21561	0.590725	-0.093485	0.0240204	1.07429	1.13202	1.34332	1.31281
Gm11870	1.04394	1.24224	4.4102	0.00276822	0.0130879	0.628791	1.70232	1.08766	0.650956	0.147756	1.78799	1.62227	1.7649	1.63414
Bdkrb1	1.03548	0.972975	4.41907	0.00273755	0.0129834	0.392091	1.40864	0.449171	0.326229	0.400875	1.55972	1.66967	1.11655	1.28861
3632451O06Rik	1.23234	2.0621	4.43181	0.00269416	0.0128624	1.36594	2.58422	0.926073	1.8829	1.28885	2.8203	2.78582	2.17175	2.559
Rpl39l	2.71068	3.94071	4.44862	0.00263809	0.0126652	2.41257	5.08682	4.2013	1.51625	1.52017	4.56926	5.49749	5.00283	5.2777
Gm10509	1.32224	0.0630363	4.45356	0.00262184	0.0126286	-0.68703	0.625586	-0.317852	-1.31588	-0.427359	0.742023	0.666756	0.576907	0.516658
Mir30d	1.23235	0.86153	4.45964	0.00260199	0.012567	0.133016	1.40792	0.478614	0.407913	-0.48748	1.63989	1.3071	1.37787	1.3068
Aga	1.03185	3.13131	4.46813	0.00257455	0.0124697	2.52324	3.58736	2.47497	2.55561	2.53913	3.92572	3.71627	3.47085	3.2366
Tnnt1	1.03103	0.28184	4.50313	0.0024648	0.0121035	-0.297879	0.716629	-0.128374	-0.337904	-0.427359	0.742023	0.903264	0.546849	0.674378
AL645907.1	1.88994	0.413426	4.51804	0.0024196	0.0119816	-0.695685	1.24526	-0.00099518	-0.687846	-1.39821	1.53597	0.701382	1.37787	1.36581
Gm4924	1.12914	1.77167	4.53801	0.00236048	0.0117913	1.11025	2.26773	1.30047	1.56454	0.465726	2.3476	2.18803	2.23909	2.29622
Myl1	4.39943	0.390139	4.5579	0.00230317	0.011587	-2.24046	2.36309	-1.39585	-3.19035	-2.13518	2.87338	1.82952	3.17912	1.57033
Slc22a29	1.42784	1.09224	4.56725	0.00227674	0.0115087	0.253459	1.72133	0.744075	-0.170447	0.18675	2.1815	1.60408	1.62805	1.47169
Cnr1	1.21164	4.05845	4.5737	0.00225871	0.0114599	3.36745	4.57669	4.10311	3.05547	2.94377	4.69789	4.33907	4.54019	4.72963
Mterf	1.0888	2.53977	4.59166	0.00220935	0.011303	1.89909	3.02028	1.66304	2.15148	1.88274	3.23595	3.22122	2.90477	2.7192
Gm6421	1.09956	3.97723	4.59719	0.00219438	0.0112497	3.35541	4.44359	3.12305	3.17306	3.77011	4.74526	4.63911	4.25195	4.13805
Gm10297	1.05198	2.05801	4.60592	0.00217099	0.011185	1.43501	2.52526	1.3491	1.72188	1.23406	2.83983	2.60561	2.35637	2.29925
Cyp27a1	1.42273	0.979875	4.60715	0.00216771	0.0111787	0.160383	1.59449	-0.478317	0.558592	0.400875	1.87575	1.3441	1.4446	1.71353
C130071C03Rik	1.49173	4.15224	4.64214	0.00207679	0.0108725	3.30382	4.78855	3.541	3.53909	2.83138	4.5751	4.58296	4.59446	5.40168
Aim2	1.1842	1.67604	4.65646	0.00204079	0.0107524	1.01842	2.16925	0.968199	1.18662	0.900446	1.97623	1.97342	2.19131	2.53606
Gm17390	1.07959	2.82142	4.65895	0.00203462	0.010744	2.20855	3.28107	2.49672	2.25811	1.87082	3.23963	3.02331	3.29667	3.56468
Zfp950	1.07274	1.67546	4.66723	0.00201418	0.0106767	1.03637	2.15477	1.48588	0.897116	0.726116	2.33389	2.0061	2.26701	2.01209
Acta1	6.144	0.96816	4.67102	0.0020049	0.0106383	-2.64398	3.67727	-1.50689	-3.19035	-3.23471	4.06706	3.18089	4.55537	2.90575
Mylpf	3.86125	0.519082	4.71668	0.00189675	0.0102263	-1.80617	2.26302	-2.06328	-1.83671	-1.51851	2.53298	1.96394	3.14942	1.40573
Snord72	1.1602	1.09777	4.7313	0.0018635	0.010102	0.432863	1.59646	0.815042	0.082672	0.400875	1.65099	1.77096	1.56945	1.39444
Rsl1	1.17809	1.7166	4.74849	0.0018252	0.00995998	1.00956	2.24689	0.719622	1.23219	1.07687	2.4717	2.31271	2.29441	1.90873
Gm15464	1.1589	1.88411	4.75042	0.00182097	0.00994421	1.21909	2.38288	1.10665	0.970645	1.57998	2.65375	2.52735	2.201	2.14943
Ufsp1	1.01399	0.629336	4.75587	0.00180903	0.00990418	0.0630614	1.05404	-0.0846531	-0.093485	0.367322	1.00679	1.07154	1.01042	1.12743
Gm8894	1.02055	1.60548	4.78443	0.00174791	0.00971346	1.02651	2.03972	0.617442	1.15543	1.30666	2.01969	2.21224	1.97135	1.95558
Rpl30-ps3	1.02061	2.93331	4.79451	0.0017269	0.0096384	2.35057	3.37036	2.27132	2.175	2.60539	3.5042	3.60485	3.26471	3.10768
Slc35d3	1.31476	2.92603	4.80824	0.00169871	0.00954019	2.20556	3.46639	2.13003	2.50082	1.98584	3.64406	3.46574	2.95141	3.80433
Ppp1r3c	1.00917	6.05002	4.80952	0.00169609	0.00953634	5.47459	6.48159	5.62528	5.64149	5.15699	6.80501	6.74897	6.25921	6.11318
Gm11585	1.00754	3.13142	4.82221	0.00167054	0.00943078	2.54052	3.57459	2.29634	2.83202	2.49321	3.56413	3.80253	3.62265	3.30905
Snora2b	1.09173	1.76867	4.85965	0.00159755	0.00915239	1.12922	2.24826	1.31686	1.05758	1.01321	2.24147	2.45817	2.33014	1.96325
Ccdc106	1.43561	2.34054	4.86969	0.00157858	0.00909647	1.51465	2.95995	2.13928	1.73249	0.672177	2.98722	2.84638	2.91068	3.09553
Gm8113	1.13843	1.09187	4.90555	0.00151282	0.00884128	0.452441	1.57144	0.357052	0.147523	0.852749	1.4996	1.76005	1.55442	1.47169
Htr3a	1.37372	6.96763	4.90975	0.00150532	0.00881137	6.17504	7.56208	6.6259	5.60226	6.29695	7.75903	7.90121	7.12436	7.46374
2310010J17Rik	1.25618	0.485232	4.9509	0.00143396	0.0085455	-0.236446	1.02649	-0.596153	0.147523	-0.260709	1.13878	1.15718	0.871812	0.938191
Wdr38	1.10984	0.742469	4.95871	0.00142083	0.008498	0.101069	1.22352	-0.173462	0.178887	0.297781	1.42398	1.25366	1.11655	1.09988
Xlr3b	2.31899	1.08668	4.96669	0.00140756	0.00845995	-0.271956	2.10566	-0.536032	0.147523	-0.427359	2.59175	2.43435	1.8162	1.58033
Gm5424	1.51436	5.55645	4.98337	0.00138027	0.0083651	4.68625	6.2091	4.98817	4.64605	4.42452	6.51278	6.70681	5.52533	6.09149
Snord111	2.01021	0.984692	4.99642	0.00135931	0.00827025	-0.209166	1.88009	0.507469	0.0491194	-1.18409	1.87575	1.97342	2.15192	1.51926
Ass1	1.33413	7.25097	4.99828	0.00135635	0.00826241	6.47582	7.83234	6.72597	6.33125	6.37024	8.15915	8.3045	7.15519	7.71051
Gm3244	1.00845	3.37858	5.01163	0.00133533	0.00817132	2.78873	3.82097	2.56693	3.07644	2.7228	3.84588	4.04874	3.83342	3.55583
Clk1	1.02025	7.32653	5.01763	0.00132602	0.00815231	6.7448	7.76282	7.21435	6.55654	6.46349	7.7421	7.49713	7.87172	7.94035
Lpl	1.16931	4.18465	5.018	0.00132544	0.00815231	3.52575	4.67883	3.12305	3.6213	3.83291	5.03088	4.71097	4.27276	4.70069
Gm12258	1.0179	3.24424	5.05187	0.00127413	0.00797379	2.67526	3.67098	3.03165	2.61414	2.38	3.59319	3.54096	3.60817	3.94159
Zfp607	1.13217	2.21343	5.06642	0.00125275	0.0078984	1.56091	2.70283	2.01416	1.49148	1.1771	2.93369	2.75868	2.52003	2.5989
Gm1866	1.15746	0.77921	5.07726	0.0012371	0.00782826	0.105187	1.28473	0.0390823	0.0147679	0.261712	1.43686	1.38727	1.27161	1.04316
Gm12013	1.629	1.66934	5.09869	0.00120678	0.00770601	0.728029	2.37531	0.153038	0.605513	1.42554	2.42721	2.5717	2.43232	2.07003
H2-Aa	1.31969	7.57068	5.12182	0.00117496	0.0075582	6.81803	8.13517	7.22307	6.2065	7.02452	8.20493	8.36193	8.16411	7.80969
Fut7	2.39328	2.73858	5.13658	0.00115514	0.00749108	1.4185	3.72864	2.03413	1.18662	1.03475	3.78421	4.34181	3.08813	3.7004
Tceanc	1.13274	3.94035	5.15048	0.00113681	0.00742235	3.29167	4.42685	3.32296	3.07644	3.4756	4.80734	4.49523	4.29328	4.11157
Stxbp2	1.30855	2.76686	5.15498	0.00113095	0.00740034	2.04844	3.30568	2.19355	2.27272	1.67903	3.14468	3.27968	3.1037	3.69466
Cpsf4l	2.30912	1.16043	5.17425	0.00110622	0.00729651	-0.163333	2.15326	-0.536032	-0.0204215	0.0664557	2.92458	2.10425	1.53924	2.04497
Gm16869	6.27883	3.78287	5.17433	0.00110611	0.00729651	0.205656	6.46578	-0.128374	0.558592	0.18675	7.27065	7.17506	6.21987	5.19753
Mir7-1	1.17423	1.00575	5.20382	0.00106941	0.00715358	0.322405	1.51826	0.744075	0.115462	0.107678	1.58308	1.49647	1.59905	1.39444
Snord14a	1.20124	0.926468	5.21146	0.00106012	0.00711593	0.258415	1.42751	0.535758	0.0147679	0.224718	1.59463	1.40839	1.1569	1.55012
Gm6297	1.43503	0.852371	5.27454	0.000986758	0.0068022	0.0385743	1.46272	0.189108	0.353974	-0.427359	1.69454	1.42919	1.13687	1.59027
Gm10226	1.28497	0.173107	5.27515	0.000986075	0.0068022	-0.58388	0.740847	-0.536032	-0.382992	-0.832615	0.917703	0.631278	0.797173	0.617234
Snord11	1.46815	0.416429	5.27633	0.000984762	0.00679793	-0.430124	1.05134	-0.0422178	-0.934007	-0.314148	1.00679	1.09777	1.23438	0.86644
Hist1h2bb	1.22835	8.53045	5.30967	0.000948344	0.00664872	7.8298	9.05594	7.40636	7.8055	8.27753	9.12202	9.3611	9.03249	8.70814
Gm6020	1.45885	0.6284	5.31863	0.000938816	0.00660066	-0.203139	1.25205	-0.536032	0.353974	-0.427359	1.23041	1.4429	1.09593	1.23897
Pemt	1.75374	2.67365	5.32226	0.000934993	0.00658002	1.68569	3.41462	1.89911	1.47893	1.67903	3.4256	3.91006	3.20821	3.11458
Snora19	1.4695	0.842282	5.32455	0.000932582	0.00657153	0.00824694	1.46781	0.643674	-0.131453	-0.48748	1.47483	1.58567	1.3607	1.45004
Gm6877	1.05502	2.1514	5.3519	0.000904354	0.00643517	1.55316	2.60008	1.63716	1.13957	1.88274	2.72374	2.62076	2.54305	2.51275
RP23-381B19.7	1.16625	2.21643	5.36361	0.000892549	0.00639057	1.51993	2.73881	1.39615	1.72188	1.44175	2.92914	2.82299	2.76816	2.43496
4930443B20Rik	1.02605	2.10204	5.37132	0.000884882	0.00636334	1.50369	2.5508	1.52874	1.5406	1.44175	2.70257	2.27489	2.58802	2.63773
Gm4723	1.02104	2.85532	5.43102	0.000827872	0.00614109	2.27553	3.29015	2.53926	2.30151	1.98584	3.22113	3.12672	3.31907	3.49369
Gm17635	1.28794	0.779254	5.43417	0.000824972	0.0061257	0.0321994	1.33955	0.116044	0.407913	-0.427359	1.35779	1.31458	1.34332	1.34249
Snord100	1.01232	1.24879	5.44054	0.00081916	0.00608865	0.665749	1.68607	0.837942	0.459907	0.699398	1.80796	1.64617	1.67048	1.61966
Ephx2	3.46739	4.41865	5.45295	0.000807959	0.00602655	2.44496	5.89892	3.57207	2.07018	1.69264	6.70739	6.16973	5.35475	5.36382
D930019O06Rik	1.72865	1.88911	5.45694	0.00080439	0.00601203	0.889563	2.63877	0.357052	1.38792	0.923715	3.00029	2.79921	2.31238	2.44321
Myh4	9.09016	0.321488	5.47633	0.00078731	0.00592321	-4.95088	4.27576	-2.4503	-6.36027	-6.04207	4.7059	3.72752	5.17728	3.49237
Gm13507	1.13718	1.92761	5.48727	0.000777857	0.00587895	1.26226	2.42662	1.65016	1.33322	0.803421	2.40772	2.37123	2.54305	2.38448
Art3	1.39906	1.67327	5.48887	0.000776479	0.00587463	0.859361	2.2837	1.16214	0.381195	1.03475	2.33389	2.01071	2.52774	2.26245
Gm14253	1.39631	1.11995	5.52404	0.000746974	0.00573919	0.318667	1.72091	-0.00099518	0.459907	0.49709	1.88518	1.93998	1.53924	1.51926
SCARNA21	1.45259	8.13701	5.52932	0.00074265	0.00571976	7.31311	8.75495	7.54242	7.21633	7.18058	9.08133	9.30031	8.586	8.05214
Hmgb1-ps1	1.47487	1.9241	5.54758	0.000727922	0.00565037	1.07451	2.56129	0.507469	1.02343	1.69264	2.62026	2.6565	2.59538	2.37302
Gm12940	1.00624	5.04227	5.55357	0.000723162	0.00562794	4.45904	5.47968	4.77035	4.65026	3.95652	5.54901	5.36427	5.46634	5.53911
Gm12335	1.22948	1.92318	5.57832	0.000703848	0.00552456	1.21364	2.45533	0.90454	1.17111	1.56526	2.63151	2.56858	2.36501	2.25622
Gm9104	1.04021	2.98357	5.58493	0.000698787	0.0054972	2.38915	3.42938	2.4	2.11951	2.64793	3.45122	3.59567	3.45475	3.21589
Chrdl1	1.14957	2.34936	5.62895	0.00066609	0.00533917	1.69712	2.83854	2.22864	1.50391	1.35881	2.80548	2.84122	2.83186	2.87561
Gm17579	1.3058	1.36332	5.63274	0.000663355	0.00532878	0.614275	1.92511	0.988809	0.326229	0.527787	2.15056	1.98751	1.77789	1.78446
Gm17705	1.28266	0.188532	5.64483	0.000654721	0.00527084	-0.539525	0.734574	-0.596153	-0.337904	-0.684517	0.782953	0.724013	0.60635	0.82498
Pcdhb11	1.42398	2.23368	5.64735	0.000652931	0.00526342	1.4109	2.85077	1.42669	1.81465	0.991354	3.12889	2.6565	2.64588	2.97182
Apoo-ps	1.01248	2.693	5.66296	0.000641993	0.00520513	2.13836	3.10897	2.18465	2.01042	2.22003	3.19483	3.32664	2.80672	3.10768
Mirlet7a-1	1.54425	0.140112	5.69372	0.000621031	0.00509369	-0.722997	0.787444	-0.478317	-0.934007	-0.756667	0.443261	0.952008	0.871812	0.882696
Pla2g3	2.89163	1.74963	5.70673	0.000612392	0.00506205	0.0645505	3.01345	0.694748	0.0491194	-0.550216	3.72506	3.00725	2.65999	2.66148
Gm10269	1.02449	3.96436	5.72863	0.000598157	0.00498109	3.38717	4.39725	3.2002	3.26361	3.69771	4.46936	4.63315	4.28874	4.19774
Neil3	1.1464	3.63381	5.76288	0.000576615	0.00487508	2.97803	4.12565	3.39035	2.6759	2.86782	4.40034	4.10587	4.01179	3.98459
Gm16586	1.12242	6.59779	5.77797	0.000567403	0.00483182	5.95963	7.07641	6.45636	5.7551	5.66745	7.11881	6.92929	7.16852	7.08903
2210404O09Rik	1.02632	2.5151	5.78505	0.000563135	0.00482607	1.93104	2.95314	2.26289	1.78439	1.74583	3.14075	2.89207	2.80036	2.9794
Gm9836	1.65724	1.86617	5.79753	0.000555702	0.00479398	0.914951	2.57958	0.94729	0.897116	0.900446	2.73422	2.92174	2.39062	2.27174
Krt18	2.78667	0.206304	5.80944	0.000548709	0.00475858	-1.42553	1.43018	-1.75842	-1.23099	-1.28718	1.80796	1.70991	1.37787	0.82498
Padi4	3.01855	1.81746	5.82458	0.000539961	0.00469921	0.147976	3.06957	-0.0846531	0.737761	-0.209179	3.18341	3.56152	2.26701	3.26633
Wdr66	1.15624	1.8787	5.83306	0.000535126	0.0046681	1.19734	2.38971	1.36496	1.17111	1.05596	2.40116	2.48823	2.52003	2.14943
SNORA66	1.20957	4.16079	5.85697	0.000521752	0.00458355	3.48609	4.66682	3.70257	3.00823	3.74746	4.54715	4.91837	4.67309	4.52865
Fam82b	1.02062	2.22014	5.91355	0.000491572	0.00441017	1.65453	2.64434	1.89911	1.62272	1.44175	2.67565	2.68273	2.44867	2.77033
Crip1	1.42805	1.85101	5.91652	0.000490041	0.00440062	1.0308	2.46616	0.563503	1.27635	1.25255	2.52093	2.67694	2.3736	2.29318
SNORD63	1.38055	0.935755	5.93756	0.000479354	0.00435859	0.132264	1.53837	0.478614	0.178887	-0.260709	1.69454	1.52252	1.50838	1.42805
Snora24	1.12112	3.42452	5.94946	0.000473425	0.00433393	2.78645	3.90307	2.7947	2.50082	3.06384	3.92572	4.08307	3.93555	3.66794
Pvrl4	1.85059	2.7128	6.0447	0.000428798	0.00408433	1.65035	3.50963	2.27971	1.34709	1.32425	3.82643	3.66017	3.30117	3.25076
Gsta4	1.39813	4.97823	6.12437	0.000395049	0.00391117	4.18908	5.57009	4.08168	3.974	4.51156	5.80268	5.85874	5.49516	5.1238
Zfp808	1.0427	3.32235	6.12675	0.000394088	0.00391117	2.71308	3.7793	2.7711	2.95488	2.41326	3.92343	3.87637	3.70321	3.6142
Allc	3.50176	0.00432602	6.16061	0.000380683	0.00384602	-2.03028	1.53028	-1.90281	-2.90084	-1.28718	2.05353	1.56701	1.53924	0.961336
AU041133	1.22789	2.43827	6.2006	0.000365504	0.00375054	1.76502	2.9432	1.94201	1.86373	1.48931	2.82521	3.05042	2.73522	3.16197
Gm5526	1.0742	1.98192	6.24863	0.000348154	0.00364149	1.37252	2.43897	1.08766	1.5406	1.48931	2.41424	2.5497	2.3736	2.41833
Snora75	1.21739	1.99132	6.31866	0.000324482	0.00347733	1.28562	2.52059	1.58397	1.05758	1.21532	2.55086	2.5995	2.58802	2.34396
Snord104	1.05022	4.35465	6.31993	0.000324071	0.00347733	3.7557	4.80386	3.44731	3.76514	4.05465	4.98448	4.89425	4.7277	4.60901
Xlr3a	3.02223	3.48651	6.32101	0.00032372	0.0034767	1.75834	4.78264	1.65016	2.04487	1.57998	5.26468	5.17756	4.29779	4.39053
4930522L14Rik	1.0613	2.01888	6.32283	0.000323131	0.00347289	1.4174	2.47	1.63716	1.29078	1.32425	2.46543	2.60561	2.40745	2.40151
Dleu2	1.122	5.43661	6.32368	0.000322854	0.00347244	4.79166	5.92033	5.22158	4.78502	4.36838	5.8371	5.89409	5.95463	5.99549
Il20ra	1.71611	2.57178	6.36417	0.000310063	0.003413	1.62316	3.28325	1.63716	1.74302	1.48931	3.53147	3.41275	2.72854	3.46023
Smt3h2-ps4	1.01651	3.90061	6.36732	0.000309091	0.00340851	3.31746	4.33798	3.14158	3.41616	3.39464	4.43766	4.53577	4.2566	4.12188
SNORA22	1.56781	3.45813	6.41762	0.00029403	0.00332377	2.56216	4.1301	2.43797	2.26544	2.98307	4.18628	4.33723	4.2022	3.7947
1600020E01Rik	1.04109	3.41841	6.43587	0.00028877	0.00329664	2.82562	3.86301	3.12305	2.80715	2.54665	3.95288	3.99509	3.72015	3.78392
Gm15772	1.18115	6.46111	6.52859	0.000263616	0.00314072	5.78595	6.96749	5.52212	6.18735	5.64837	7.06797	7.17275	6.89604	6.7332
Eif2s3y	1.14805	5.64501	6.53095	0.000263007	0.00314072	4.99369	6.13349	5.44405	4.64465	4.89236	6.21997	6.06421	6.15721	6.09259
Calcrl	1.79211	3.92796	6.53815	0.000261165	0.00313634	2.91551	4.68731	2.4895	3.23032	3.02671	4.56926	5.11097	4.35745	4.71154
Plin1	2.12989	0.909233	6.57315	0.000252405	0.00307892	-0.330049	1.83869	-0.317852	-0.0564908	-0.615804	1.57145	2.09125	2.13181	1.56026
Zfp119b	1.21401	2.34827	6.58335	0.000249912	0.00306618	1.6483	2.87325	1.47131	1.79455	1.67903	3.08456	2.9675	2.70151	2.73942
Rpl30	1.04092	8.6306	6.59802	0.000246379	0.00304552	8.03359	9.07835	8.0021	7.81551	8.28317	9.16518	9.34907	8.96776	8.83139
Gm17669	1.14388	3.88872	6.62288	0.000240515	0.00300123	3.23935	4.37575	3.25227	3.16133	3.30444	4.42802	4.64802	4.27963	4.14733
SNORA40	1.144	2.75396	6.67031	0.000229756	0.00293599	2.09687	3.24678	2.28805	1.9205	2.08205	3.28664	3.39523	3.24144	3.0638
Zfp72	1.17249	2.14231	6.67128	0.000229542	0.00293599	1.47433	2.64329	1.47131	1.40128	1.55039	2.8301	2.74768	2.45677	2.53862
Cenpk	1.01684	3.91842	6.71322	0.000220485	0.00291584	3.32905	4.36045	3.41721	3.35226	3.21767	4.44884	4.50425	4.3832	4.10552
C230035I16Rik	1.21946	1.60698	6.75849	0.000211153	0.002845	0.895149	2.14085	0.719622	0.952611	1.01321	2.25608	2.13835	2.17175	1.99724
Rpl35a-ps5	1.50525	4.1413	6.7707	0.000208713	0.00283013	3.28576	4.78296	3.03661	3.31392	3.50675	4.90327	5.11473	4.61452	4.4993
H2-M3	1.38278	2.22509	6.78143	0.000206594	0.00281427	1.45061	2.80594	1.66304	1.12354	1.56526	2.69722	3.0324	2.76816	2.72597
Gm9900	1.08571	3.55356	6.80127	0.00020274	0.00278481	2.93024	4.02106	3.30253	2.89003	2.59818	4.1279	3.98459	3.94997	4.02176
Shfm1	1.07386	6.66319	6.80842	0.00020137	0.00277462	6.05151	7.12195	5.77296	6.04832	6.33324	7.1118	7.36489	7.12658	6.88453
Gm10243	1.00041	5.57579	6.83777	0.000195856	0.0027359	5.00587	6.00324	4.94926	4.99343	5.07492	6.08992	6.32607	5.82131	5.77564
Gm10076	1.24072	5.46573	6.85012	0.000193586	0.00271925	4.76208	5.99347	4.47222	4.69433	5.11969	6.11468	6.24036	5.86155	5.7573
Snord53	1.17968	1.92231	6.92819	0.000179901	0.00259369	1.24532	2.43005	1.51459	1.18662	1.03475	2.39457	2.36405	2.49663	2.46496
Pcna-ps2	1.02067	4.31289	7.01387	0.000166114	0.00250734	3.73194	4.7486	3.42101	3.83817	3.93664	4.84527	4.87036	4.61995	4.65883
Magohb	1.04322	3.99105	7.01489	0.000165957	0.00250734	3.40257	4.43242	3.26077	3.2526	3.69433	4.34674	4.60599	4.45778	4.31917
Zfp938	1.06697	3.50654	7.02631	0.000164212	0.00250133	2.91348	3.95133	3.09481	2.92282	2.7228	3.9371	4.0341	3.72686	4.10725
Gm11703	1.18114	4.10986	7.03258	0.000163263	0.00249645	3.43917	4.61288	3.13235	3.51471	3.67046	4.73226	4.79353	4.44765	4.47806
Ifi27l1	1.83161	3.33281	7.08797	0.000155138	0.00243055	2.27967	4.12266	2.24586	2.68685	1.9063	4.34845	3.88643	3.91804	4.33771
Gm9797	1.09319	4.88355	7.1114	0.000151839	0.00240025	4.25986	5.35132	4.01291	4.34622	4.42043	5.39498	5.58625	5.31183	5.11221
Hsd11b2	1.82821	1.59636	7.14696	0.000146979	0.00234707	0.566601	2.36868	0.324991	0.75867	0.616143	2.38795	2.16754	2.25776	2.66148
Zfp273	1.06222	2.26806	7.16972	0.000143961	0.00231919	1.65894	2.72489	1.75012	1.72188	1.50483	2.67021	2.64765	2.78757	2.79416
Egfl6	3.97274	3.28082	7.17956	0.000142677	0.00230984	1.00654	4.98653	-0.00099518	1.44063	1.57998	5.49306	5.18012	4.71424	4.55868
SNORD45	1.14668	1.91701	7.22484	0.000136934	0.00228071	1.25211	2.41569	1.18017	1.36083	1.21532	2.42721	2.4816	2.44867	2.30529
snoU90	1.00107	6.64675	7.23372	0.000135839	0.00227231	6.07413	7.07621	6.36471	6.08397	5.77371	7.12305	7.02879	7.0446	7.10839
Zfp184	1.1085	4.38057	7.2352	0.000135657	0.00227183	3.74009	4.86093	3.43984	3.86975	3.91067	4.97788	4.88863	4.93917	4.63803
Zfp759	1.28115	2.50608	7.25358	0.000133424	0.00225799	1.7853	3.04667	1.93141	1.67865	1.74583	3.25062	3.12459	2.77466	3.03682
Gm10146	1.15387	3.7998	7.31192	0.000126601	0.00220016	3.13895	4.29543	2.96039	3.28178	3.17468	4.32958	4.50996	4.22373	4.11845
Gm2423	1.11161	4.07803	7.39556	0.000117493	0.00212165	3.44645	4.5517	3.248	3.55411	3.53725	4.64614	4.7494	4.37253	4.43875
Gm15430	1.39559	4.96995	7.40976	0.00011602	0.00211766	4.17705	5.56462	3.9059	4.20483	4.42043	5.67327	5.87999	5.38585	5.31935
Gm10068	1.33625	3.40819	7.47824	0.000109204	0.00205396	2.64812	3.97825	2.56693	2.68139	2.69602	4.0978	4.20472	3.8083	3.80219
A030009H04Rik	1.48559	4.95354	7.50177	0.000106967	0.00203487	4.10322	5.59128	4.29531	4.18759	3.82675	5.82061	5.7806	5.19435	5.56955
Uxt	1.00455	3.1463	7.54278	0.000103189	0.00200967	2.58168	3.56975	2.43046	2.58517	2.72942	3.50725	3.71062	3.51421	3.54694
Gm6395	1.00556	3.35799	7.55917	0.000101721	0.00199156	2.78488	3.78782	2.67262	2.91352	2.7685	3.77156	3.94781	3.72351	3.70841
Snord19	1.54632	1.44454	7.57549	0.000100282	0.0019765	0.564083	2.10489	0.926073	0.269085	0.49709	2.1815	2.04257	2.06975	2.12572
Gm12411	1.56911	2.35052	7.58209	9.97069e-05	0.00197598	1.46219	3.01676	1.62404	1.52847	1.23406	3.07635	3.26045	2.80672	2.92353
Gm13215	2.12455	0.321209	7.58453	9.94957e-05	0.00197598	-0.907613	1.24283	-1.29276	-0.745562	-0.684517	1.39787	1.3441	1.2154	1.01394
2810008D09Rik	1.03671	3.3949	7.58871	9.91337e-05	0.00197598	2.79414	3.84547	2.9234	2.92744	2.53158	3.928	3.89643	3.80195	3.75551
Rpl35a-ps3	1.24565	4.75055	7.61907	9.65515e-05	0.00197598	4.04117	5.28259	3.85348	4.10631	4.16372	5.36244	5.56564	5.14629	5.05598
5430416N02Rik	1.02495	5.30732	7.62048	9.64339e-05	0.00197598	4.72248	5.74594	4.94003	4.67796	4.54945	5.93057	5.77858	5.7604	5.51421
Bst2	1.08863	5.17167	7.62211	9.62974e-05	0.00197598	4.55255	5.636	4.37576	4.56825	4.71365	5.62765	5.86097	5.36663	5.68875
AI987944	1.13255	3.04568	7.64603	9.43221e-05	0.00196894	2.39098	3.53671	2.53926	2.50082	2.13286	3.6075	3.6185	3.49072	3.43013
SNORD16	1.6776	1.0087	7.67895	9.16772e-05	0.00194942	0.0587763	1.72115	0.419113	-0.131453	-0.111331	1.68378	1.83992	1.65647	1.70441
Zfp85-rs1	1.01836	2.61139	7.70007	9.00242e-05	0.0019425	2.02462	3.05147	2.00408	2.09506	1.97474	3.05979	3.12884	3.05114	2.96611
As3mt	1.8886	2.3377	7.7123	8.90818e-05	0.00193024	1.27554	3.13432	1.44171	1.24706	1.13784	3.33904	2.98166	2.84427	3.3723
Sfrp4	2.90195	2.39161	7.7497	8.62693e-05	0.00190267	0.742977	3.62808	0.791772	0.381195	1.05596	4.03988	3.31178	3.3542	3.80646
Gm10259	1.16348	5.20266	7.75683	8.57445e-05	0.00189674	4.53952	5.70002	4.29116	4.63054	4.69687	5.89717	5.81724	5.63476	5.45089
Tbce	1.04974	5.08262	7.85648	7.87723e-05	0.00183625	4.4834	5.53203	4.69396	4.3668	4.38943	5.52055	5.35569	5.48825	5.76363
Gm14567	1.47429	3.04964	7.90116	7.58545e-05	0.00181329	2.20663	3.6819	2.21995	2.28719	2.11275	3.63291	3.93574	3.65471	3.50423
Mybpc3	7.93169	1.54259	7.9505	7.27723e-05	0.00177506	-2.99126	4.94297	-2.98082	-2.27281	-3.72014	5.55049	5.03665	4.60908	4.57566
1810022K09Rik	1.08008	4.60395	7.95804	7.23141e-05	0.00177506	3.99513	5.06057	4.12887	3.68549	4.17104	5.06447	5.16676	5.06777	4.94329
Piwil4	3.50806	2.0284	7.98815	7.05153e-05	0.00175646	0.0253073	3.53071	-0.658889	0.510093	0.224718	3.54938	3.17679	3.50642	3.89025
Clk4	1.00417	6.32542	8.01691	6.88436e-05	0.00175646	5.75216	6.75537	6.01573	5.69738	5.54336	6.73308	6.61954	6.83284	6.83604
Gm9828	1.27671	1.56224	8.04506	6.72506e-05	0.00175646	0.827848	2.11304	0.860485	0.819638	0.803421	2.13483	2.09125	2.1419	2.08415
Ftsj3	1.05095	7.86899	8.05184	6.68729e-05	0.0017511	7.26976	8.31841	7.17386	7.14987	7.48553	8.49917	8.42523	8.23416	8.11509
Gm10053	1.38333	4.8755	8.11453	6.34933e-05	0.00174133	4.08326	5.46968	3.82511	4.28809	4.1366	5.50305	5.75816	5.3752	5.24232
Gm12338	1.01982	5.42826	8.13414	6.24758e-05	0.00173881	4.84693	5.86426	4.68452	4.91178	4.94448	5.91108	6.07029	5.84079	5.63489
Gm17561	2.00317	0.921023	8.13822	6.22665e-05	0.00173881	-0.252071	1.80084	-0.596153	0.0491194	-0.209179	1.86626	1.71557	1.98262	1.63893
Rpl38	1.13151	7.80902	8.17847	6.02421e-05	0.0017359	7.15948	8.29617	7.08572	7.0303	7.36241	8.40541	8.54044	8.12332	8.11552
Cbr4	1.17046	2.98274	8.18603	5.98705e-05	0.00173477	2.31243	3.48548	2.4	2.18276	2.35454	3.57582	3.57559	3.43847	3.35201
Zfp945	1.20016	5.14057	8.19249	5.95548e-05	0.00173411	4.45307	5.6562	4.80418	4.3719	4.18314	5.67259	5.5676	5.79358	5.59104
0610009D07Rik	1.02416	5.537	8.24774	5.69295e-05	0.0016875	4.95452	5.97386	4.7418	4.96109	5.16067	6.01674	6.11164	5.98437	5.7827
Eif3e	1.12175	8.39443	8.3126	5.40124e-05	0.00164377	7.7502	8.87761	7.69426	7.65453	7.90182	8.91953	9.18327	8.73308	8.67454
Gm10123	1.25993	8.90334	8.5263	4.55257e-05	0.00154402	8.18573	9.44155	7.88706	8.30712	8.36301	9.49516	9.59439	9.43697	9.23967
Gpx8	1.03902	3.50959	8.66599	4.07913e-05	0.001492	2.90618	3.96215	2.92874	3.03419	2.75559	4.00787	3.84703	4.00628	3.98741
Mirlet7d	2.24323	0.980718	8.70956	3.94298e-05	0.00147594	-0.283012	1.92852	0.0390823	-0.337904	-0.550216	1.63989	2.04706	1.97135	2.05576
SNORD101	1.74234	3.23578	8.76181	3.78639e-05	0.00145761	2.25962	3.9679	2.2112	2.26544	2.30223	4.02716	3.89768	3.70661	4.24015
Metap1d	1.07665	5.04781	8.76927	3.76461e-05	0.001453	4.4333	5.50869	4.68136	4.28449	4.33406	5.63256	5.36472	5.54827	5.48922
Gm10184	1.31754	6.17983	8.804	3.66507e-05	0.001448	5.43048	6.74185	5.12945	5.56788	5.5941	6.91353	6.85225	6.69745	6.50415
Mtcp1	1.42007	4.07443	8.81709	3.62832e-05	0.001448	3.25782	4.68689	3.6453	3.17306	2.95511	4.73617	4.54533	4.74601	4.72005
Gm10063	1.24092	4.5851	8.89723	3.41214e-05	0.001448	3.88533	5.10993	3.79031	3.73908	4.1266	5.20287	5.27226	4.93482	5.02977
Gm10241	1.49104	5.38448	8.89959	3.40598e-05	0.001448	4.53281	6.02323	4.20351	4.7305	4.66443	6.13013	6.22705	5.98367	5.75206
Gstt1	2.40742	0.612327	8.95091	3.27546e-05	0.001448	-0.767552	1.64724	-0.536032	-1.15082	-0.615804	1.90385	1.61623	1.53924	1.52962
Gm10177	1.66657	5.00615	8.98059	3.20251e-05	0.0014432	4.04948	5.72365	3.82511	4.3306	3.99273	5.88312	5.97327	5.58663	5.45157
Zfp930	1.12182	4.23033	8.99596	3.16547e-05	0.0014432	3.59123	4.70966	3.60247	3.48365	3.68755	4.75043	4.85249	4.70576	4.52994
4930430F08Rik	1.00178	3.77696	9.01811	3.11293e-05	0.00143712	3.20714	4.20433	3.24372	3.18855	3.18915	4.26061	4.31784	4.11527	4.12359
Gm7429	3.22032	1.29397	9.0572	3.0226e-05	0.00143712	-0.551144	2.6778	-0.86534	-0.578912	-0.209179	2.82521	2.9556	2.54305	2.38733
Tex15	1.58252	4.39102	9.1047	2.91676e-05	0.00141659	3.49023	5.06662	3.71808	3.32097	3.43164	5.33001	5.15015	4.90995	4.87637
Srsf5	1.02458	8.22123	9.12439	2.8741e-05	0.00141518	7.63426	8.66145	7.73467	7.4506	7.71751	8.64584	8.48944	8.70092	8.8096
Ano9	1.8587	3.20983	9.15513	2.80893e-05	0.00139235	2.15325	4.00227	2.05383	1.9205	2.48541	4.24422	4.06546	3.83963	3.85978
Cbwd1	1.15395	3.91859	9.28492	2.55146e-05	0.00136197	3.25999	4.41253	3.18241	3.32448	3.27308	4.43606	4.57753	4.34222	4.29432
SNORA79	1.6047	5.8733	9.40883	2.33022e-05	0.00132205	4.95862	6.5593	4.56608	4.93032	5.37947	6.56211	6.60494	6.52075	6.5494
Mir296	3.02832	0.774557	9.41489	2.31996e-05	0.00132205	-0.970428	2.0833	-1.29276	-0.934007	-0.684517	1.99377	2.29014	2.23909	1.81018
Snora68	1.87147	5.9392	9.47601	2.21935e-05	0.00132205	4.8794	6.73405	4.85839	4.44305	5.33677	6.77394	6.89246	6.703	6.5668
Rpl30-ps8	1.25863	4.9307	9.50307	2.17638e-05	0.00132205	4.21415	5.46811	4.21667	4.17208	4.2537	5.53335	5.69799	5.40273	5.23837
Mir27b	2.08566	0.645696	9.51473	2.15815e-05	0.00132205	-0.539325	1.53446	-0.478317	-0.382992	-0.756667	1.4996	1.54811	1.46081	1.62933
Rpl39	1.34986	9.07501	9.61576	2.00724e-05	0.00132205	8.30139	9.65523	8.24499	8.15093	8.50826	9.7215	9.91	9.5464	9.44302
2610019E17Rik	1.02554	4.3199	9.66748	1.93461e-05	0.00132205	3.74066	4.75434	3.76364	3.53606	3.92227	4.75687	4.77875	4.74931	4.73243
Cox6c	1.13727	6.83445	9.68109	1.91599e-05	0.00132205	6.18604	7.32076	6.17316	6.06153	6.32343	7.31668	7.55439	7.31531	7.09667
Kcnab3	2.38125	5.02827	9.75329	1.82054e-05	0.00132205	3.65978	6.05464	4.01291	3.76772	3.19872	6.27615	6.27118	5.66481	6.00643
Dnajc21	2.21224	6.63605	9.95117	1.58527e-05	0.00132205	5.37736	7.58006	5.34861	5.37486	5.40863	8.10973	7.78838	7.2832	7.13895
CAAA01112889.1.17505.1	1.23407	5.71867	10.0488	1.48191e-05	0.00128141	5.01317	6.2478	4.91467	5.14802	4.97683	6.37065	6.43853	6.13086	6.05116
H2-K1	1.15893	6.10433	10.0875	1.44308e-05	0.00126556	5.43922	6.60316	5.54492	5.27227	5.50048	6.42459	6.79762	6.5589	6.63151
Zfp951	1.51964	2.73806	10.1725	1.36179e-05	0.00125515	1.8808	3.381	1.95255	1.95714	1.73272	3.26152	3.50057	3.32351	3.4384
Elavl2	1.63896	3.37328	10.1726	1.36172e-05	0.00125515	2.44629	4.06851	2.51104	2.56157	2.26627	4.03777	4.04088	3.92097	4.27444
SNORD94	1.1564	4.82575	10.1857	1.3496e-05	0.00125515	4.17163	5.31634	4.05749	4.02882	4.42859	5.35906	5.30359	5.23025	5.37248
Zfp51	1.15681	3.65332	10.2679	1.27657e-05	0.0012517	2.99751	4.14518	2.85769	2.99948	3.13535	4.16321	4.2237	4.07107	4.12273
Gm10221	1.15851	5.49746	10.2841	1.26271e-05	0.0012517	4.83652	5.99317	4.77629	4.8277	4.90557	5.96043	6.2379	5.94242	5.83193
mt-Nd6	1.48837	5.8643	10.305	1.24509e-05	0.0012517	5.01647	6.50018	5.174	4.93377	4.94164	6.44943	6.78759	6.55937	6.20432
Gm2000	1.16928	6.60274	10.474	1.1123e-05	0.00123214	5.93496	7.10357	5.86153	5.95233	5.99101	7.15969	7.34381	7.02122	6.88956
1810035L17Rik	1.03855	5.00714	10.5112	1.08527e-05	0.00123214	4.41679	5.44991	4.28909	4.3514	4.60988	5.41058	5.52876	5.46534	5.39497
Actr6	1.04894	4.21107	10.6033	1.02149e-05	0.00123214	3.61317	4.65949	3.45103	3.66071	3.72777	4.67361	4.71239	4.61814	4.63384
Zfp944	1.08855	4.47909	10.932	8.2593e-06	0.00118648	3.85517	4.94703	4.04524	3.79581	3.72446	4.94219	4.92571	5.00283	4.91738
Zfp386	1.02475	5.77015	11.2485	6.76713e-06	0.00104667	5.1868	6.20766	5.3051	5.00332	5.25198	6.23802	6.21087	6.18492	6.19682
0610010O12Rik	4.28901	3.79339	11.3039	6.53847e-06	0.00104606	1.33088	5.64027	1.55662	1.76385	0.672177	6.00111	5.6684	5.26874	5.62284
4632427E13Rik	1.25931	5.35682	11.5024	5.78825e-06	0.00104606	4.63566	5.89769	4.86258	4.64043	4.40398	5.92486	5.89907	5.90588	5.86094
Gulo	4.14247	6.25341	11.6109	5.41973e-06	0.00104319	3.90976	8.01114	4.2123	3.35569	4.16128	8.56298	8.36739	7.75805	7.35616
SNORA70	2.11378	6.03368	12.0626	4.14517e-06	0.000966665	4.83354	6.93378	4.91198	4.43658	5.15207	6.9066	7.14367	6.92554	6.7593
Gm8430	1.04926	7.07027	12.2303	3.76106e-06	0.000966665	6.47146	7.51938	6.46328	6.48463	6.46647	7.54316	7.67816	7.49232	7.36387
Rps27a-ps2	1.36299	7.55204	12.2983	3.61708e-06	0.000966665	6.77377	8.13574	6.65963	6.81824	6.84344	8.19252	8.3543	8.06769	7.92847
Pnpt1	1.21569	7.00247	12.3021	3.60908e-06	0.000966665	6.31	7.52181	6.47016	6.14628	6.31356	7.61469	7.51984	7.5153	7.43741
Orc5	1.04902	5.17215	12.4128	3.38819e-06	0.000966665	4.5743	5.62054	4.52962	4.5638	4.62947	5.7009	5.68255	5.50984	5.58887
Rod1	1.42092	7.60191	12.4207	3.37314e-06	0.000966665	6.78539	8.21431	6.6772	6.85511	6.82386	8.3213	8.08802	8.02574	8.42218
Mcts1	1.0822	4.82005	12.4339	3.34792e-06	0.000966665	4.20192	5.28364	4.28076	4.15641	4.1686	5.38671	5.28611	5.2537	5.20805
SNORA12	1.43851	5.85661	12.8347	2.67577e-06	0.000966665	5.03348	6.47395	5.16949	5.04007	4.89088	6.41078	6.68444	6.4696	6.33097
Gm12191	1.89324	6.41007	12.9482	2.51422e-06	0.000966665	5.32919	7.22073	5.20185	5.30373	5.48198	7.31079	7.53182	7.09285	6.94746
Mir17hg	1.44171	6.34734	12.9873	2.46111e-06	0.000966665	5.52654	6.96294	5.7505	5.44022	5.38891	6.92186	6.90906	7.09934	6.92151
Trmt11	1.01867	4.91183	13.0392	2.39258e-06	0.000966665	4.33201	5.34669	4.39904	4.23499	4.36201	5.37253	5.34934	5.32406	5.34084
Trnt1	1.13171	6.45359	13.2411	2.14587e-06	0.000966665	5.80766	6.93803	5.80236	5.68719	5.93342	6.95162	7.01752	6.91087	6.87211
Luc7l3	1.19428	7.74983	13.4074	1.96413e-06	0.000966665	7.06901	8.26045	7.1859	7.07397	6.94715	8.3188	8.16479	8.26896	8.28925
Zfp101	1.41737	5.13762	15.9383	5.72102e-07	0.000966665	4.32601	5.74633	4.38939	4.36509	4.22355	5.78516	5.67022	5.84002	5.68991
control.mean	avergae log2-scale count for genes in the three control samples carrying empty vectors
WDR11OE.mean	avergae log2-scale count for genes in the four samples carrying WDR11 overexpressing vectors
* threshold for signficance: at least 2 fold change (up or down) and FDR < 0.05 and Average Expression across all samples is greater than 0 (log2-scale CPM))
