# Supplementary material for: Exome sequencing analysis of murine medulloblastoma models identifies WDR11 as a potential tumor suppressor in Group 3 tumors
Source: Oncotarget. 2017 Jul 27;8(39):64685–97. doi: 10.18632/oncotarget.19642 (PMC5630286; doi:10.18632/oncotarget.19642)
Supplement: Supplementary file 6 [file oncotarget-08-64685-s006.xlsx]

## Sheet: Sheet1
Supplementary Table 5: GSEA of significantly expressed genes after enforced expression of WDR11
NAME	SIZE	ES	NES	NOM p-val	FDR q-val	FWER p-val	RANK AT MAX	LEADING EDGE
REACTOME_AXON_GUIDANCE	218	-0.532702	-2.2123	0	0	0	2650	tags=40%, list=22%, signal=51%
PID_LYSOPHOSPHOLIPID_PATHWAY	59	-0.618848	-2.16605	0	0	0	2836	tags=54%, list=24%, signal=71%
REACTOME_DEVELOPMENTAL_BIOLOGY	320	-0.502225	-2.12923	0	0.000372347	0.001	2812	tags=42%, list=24%, signal=53%
KEGG_BASAL_CELL_CARCINOMA	38	-0.658868	-2.12455	0	0.000542226	0.002	1077	tags=37%, list=9%, signal=40%
KEGG_WNT_SIGNALING_PATHWAY	119	-0.544623	-2.12019	0	0.000433781	0.002	2728	tags=47%, list=23%, signal=61%
PID_FGF_PATHWAY	42	-0.656488	-2.11108	0	0.00053939	0.003	2650	tags=60%, list=22%, signal=76%
KEGG_MELANOGENESIS	69	-0.586245	-2.10745	0	0.000462334	0.003	1913	tags=35%, list=16%, signal=41%
SA_B_CELL_RECEPTOR_COMPLEXES	23	-0.723256	-2.10208	0	0.000404542	0.003	2578	tags=61%, list=22%, signal=78%
REACTOME_SIGNALING_BY_ROBO_RECEPTOR	27	-0.698574	-2.07866	0	0.000588883	0.005	1976	tags=56%, list=17%, signal=67%
KEGG_NEUROTROPHIN_SIGNALING_PATHWAY	113	-0.539692	-2.07862	0	0.000529995	0.005	2020	tags=38%, list=17%, signal=45%
KEGG_REGULATION_OF_ACTIN_CYTOSKELETON	171	-0.515672	-2.07221	0	0.000579173	0.006	1899	tags=33%, list=16%, signal=38%
REACTOME_GLYCOSAMINOGLYCAN_METABOLISM	89	-0.559665	-2.05792	0	0.000620898	0.007	2662	tags=47%, list=22%, signal=60%
REACTOME_HS_GAG_BIOSYNTHESIS	26	-0.707345	-2.05651	0	0.000658184	0.008	1822	tags=54%, list=15%, signal=64%
PID_PS1_PATHWAY	39	-0.640985	-2.05429	0	0.00076	0.01	2692	tags=62%, list=23%, signal=79%
KEGG_FOCAL_ADHESION	176	-0.504228	-2.03334	0	0.00105297	0.015	2955	tags=47%, list=25%, signal=62%
REACTOME_SIGNALLING_BY_NGF	200	-0.494062	-2.03021	0	0.00105746	0.016	2857	tags=42%, list=24%, signal=54%
KEGG_PATHWAYS_IN_CANCER	265	-0.477427	-2.01119	0	0.00130472	0.021	3248	tags=48%, list=27%, signal=64%
PID_BETA_CATENIN_NUC_PATHWAY	63	-0.572014	-1.98577	0	0.00203563	0.034	1553	tags=44%, list=13%, signal=51%
REACTOME_NGF_SIGNALLING_VIA_TRKA_FROM_THE_PLASMA_MEMBRANE	123	-0.503632	-1.97308	0	0.00242907	0.043	3381	tags=50%, list=29%, signal=69%
NABA_BASEMENT_MEMBRANES	30	-0.635311	-1.9689	0	0.00262562	0.049	2706	tags=60%, list=23%, signal=78%
REACTOME_SEMAPHORIN_INTERACTIONS	63	-0.562775	-1.96882	0	0.00250059	0.049	2200	tags=44%, list=19%, signal=54%
REACTOME_MITOTIC_M_M_G1_PHASES	157	0.553548	2.5694	0	0	0	2277	tags=50%, list=19%, signal=61%
REACTOME_RESPIRATORY_ELECTRON_TRANSPORT	58	0.645473	2.54672	0	0	0	2498	tags=62%, list=21%, signal=78%
REACTOME_DNA_REPLICATION	177	0.5322	2.50599	0	0	0	2277	tags=47%, list=19%, signal=57%
REACTOME_RESPIRATORY_ELECTRON_TRANSPORT_ATP_SYNTHESIS_BY_CHEMIOSMOTIC_COUPLING_AND_HEAT_PRODUCTION_BY_UNCOUPLING_PROTEINS_	70	0.620328	2.48859	0	0	0	2498	tags=59%, list=21%, signal=74%
REACTOME_M_G1_TRANSITION	76	0.602033	2.47434	0	0	0	2236	tags=57%, list=19%, signal=69%
REACTOME_ACTIVATION_OF_ATR_IN_RESPONSE_TO_REPLICATION_STRESS	34	0.704157	2.41829	0	0	0	2235	tags=62%, list=19%, signal=76%
REACTOME_G2_M_CHECKPOINTS	40	0.677814	2.40036	0	0	0	2235	tags=63%, list=19%, signal=77%
REACTOME_CDT1_ASSOCIATION_WITH_THE_CDC6_ORC_ORIGIN_COMPLEX	53	0.620206	2.39578	0	0	0	1679	tags=55%, list=14%, signal=63%
REACTOME_CELL_CYCLE_CHECKPOINTS	109	0.541858	2.38403	0	0	0	2236	tags=50%, list=19%, signal=61%
REACTOME_TCA_CYCLE_AND_RESPIRATORY_ELECTRON_TRANSPORT	104	0.553152	2.38396	0	0	0	2915	tags=59%, list=25%, signal=77%
REACTOME_G1_S_TRANSITION	104	0.545526	2.38169	0	0	0	2236	tags=49%, list=19%, signal=60%
KEGG_OXIDATIVE_PHOSPHORYLATION	95	0.555143	2.37315	0	0	0	2548	tags=52%, list=22%, signal=65%
REACTOME_SYNTHESIS_OF_DNA	89	0.565587	2.37239	0	0	0	3026	tags=61%, list=26%, signal=81%
REACTOME_SRP_DEPENDENT_COTRANSLATIONAL_PROTEIN_TARGETING_TO_MEMBRANE	95	0.542487	2.37031	0	0	0	2654	tags=52%, list=22%, signal=66%
REACTOME_INFLUENZA_VIRAL_RNA_TRANSCRIPTION_AND_REPLICATION	88	0.554066	2.36208	0	0	0	3257	tags=60%, list=28%, signal=82%
REACTOME_S_PHASE	105	0.528072	2.35014	0	0	0	2399	tags=50%, list=20%, signal=62%
REACTOME_PEPTIDE_CHAIN_ELONGATION	72	0.560741	2.30792	0	0	0	3257	tags=61%, list=28%, signal=84%
KEGG_PARKINSONS_DISEASE	96	0.533701	2.29088	0	4.98528e-05	0.001	2498	tags=48%, list=21%, signal=60%
REACTOME_ACTIVATION_OF_THE_PRE_REPLICATIVE_COMPLEX	29	0.687787	2.28563	0	4.7229e-05	0.001	2235	tags=66%, list=19%, signal=81%
KEGG_RIBOSOME	73	0.559855	2.28156	0	4.48676e-05	0.001	3257	tags=60%, list=28%, signal=83%
REACTOME_SCF_BETA_TRCP_MEDIATED_DEGRADATION_OF_EMI1	48	0.608986	2.27206	0	4.2731e-05	0.001	1679	tags=50%, list=14%, signal=58%
REACTOME_ASSEMBLY_OF_THE_PRE_REPLICATIVE_COMPLEX	62	0.56823	2.26255	0	8.06533e-05	0.002	1918	tags=50%, list=16%, signal=59%
REACTOME_ER_PHAGOSOME_PATHWAY	55	0.594486	2.25768	0	0.000111398	0.003	2731	tags=60%, list=23%, signal=78%
BIOCARTA_PROTEASOME_PATHWAY	28	0.677427	2.24755	0	0.000106757	0.003	1664	tags=57%, list=14%, signal=66%
REACTOME_3_UTR_MEDIATED_TRANSLATIONAL_REGULATION	91	0.51989	2.23462	0	0.000102487	0.003	3257	tags=59%, list=28%, signal=81%
REACTOME_TRANSLATION	131	0.489547	2.2345	0	9.85448e-05	0.003	2654	tags=46%, list=22%, signal=58%
REACTOME_ORC1_REMOVAL_FROM_CHROMATIN	64	0.558662	2.23322	0	9.4895e-05	0.003	1918	tags=47%, list=16%, signal=56%
REACTOME_VIF_MEDIATED_DEGRADATION_OF_APOBEC3G	45	0.588229	2.2114	0	0.000156356	0.005	2731	tags=62%, list=23%, signal=81%
REACTOME_SCFSKP2_MEDIATED_DEGRADATION_OF_P27_P21	53	0.575298	2.21069	0	0.000150964	0.005	1679	tags=45%, list=14%, signal=53%
REACTOME_AUTODEGRADATION_OF_THE_E3_UBIQUITIN_LIGASE_COP1	46	0.585642	2.18855	0	0.0001747	0.006	1679	tags=50%, list=14%, signal=58%
REACTOME_CDK_MEDIATED_PHOSPHORYLATION_AND_REMOVAL_OF_CDC6	45	0.588001	2.18854	0	0.000169065	0.006	2731	tags=62%, list=23%, signal=81%
REACTOME_REGULATION_OF_ORNITHINE_DECARBOXYLASE_ODC	46	0.587511	2.18693	0	0.000163782	0.006	3087	tags=67%, list=26%, signal=91%
REACTOME_NUCLEOTIDE_EXCISION_REPAIR	48	0.570451	2.17748	0	0.000158819	0.006	1620	tags=38%, list=14%, signal=43%
REACTOME_INFLUENZA_LIFE_CYCLE	120	0.486608	2.1701	0	0.000180894	0.007	3273	tags=56%, list=28%, signal=76%
REACTOME_MITOTIC_PROMETAPHASE	77	0.5222	2.16521	0	0.000226145	0.009	2277	tags=45%, list=19%, signal=56%
REACTOME_ANTIGEN_PROCESSING_CROSS_PRESENTATION	67	0.530064	2.1444	0	0.000346315	0.014	2731	tags=49%, list=23%, signal=64%
REACTOME_P53_INDEPENDENT_G1_S_DNA_DAMAGE_CHECKPOINT	47	0.579883	2.12599	0	0.000432644	0.018	2731	tags=62%, list=23%, signal=80%
REACTOME_CROSS_PRESENTATION_OF_SOLUBLE_EXOGENOUS_ANTIGENS_ENDOSOMES	44	0.573333	2.11735	0	0.000493632	0.021	1679	tags=48%, list=14%, signal=55%
REACTOME_P53_DEPENDENT_G1_DNA_DAMAGE_RESPONSE	52	0.561642	2.1132	0	0.000480974	0.021	1679	tags=46%, list=14%, signal=54%
KEGG_DNA_REPLICATION	35	0.599938	2.10961	0.0028169	0.00046895	0.021	2399	tags=54%, list=20%, signal=68%
REACTOME_DNA_REPAIR	102	0.490922	2.10773	0	0.000479545	0.022	2647	tags=46%, list=22%, signal=59%
KEGG_NUCLEOTIDE_EXCISION_REPAIR	42	0.581618	2.09733	0	0.000577449	0.027	2399	tags=50%, list=20%, signal=62%
REACTOME_ACTIVATION_OF_NF_KAPPAB_IN_B_CELLS	58	0.538049	2.08914	0	0.00056402	0.027	1679	tags=47%, list=14%, signal=54%
KEGG_PROTEASOME	41	0.582407	2.08328	0	0.000569641	0.028	1679	tags=51%, list=14%, signal=59%
REACTOME_CELL_CYCLE_MITOTIC	291	0.418824	2.07408	0	0.000652099	0.033	2399	tags=42%, list=20%, signal=51%
REACTOME_MRNA_CAPPING	27	0.618409	2.05983	0	0.000737901	0.038	1776	tags=48%, list=15%, signal=57%
* Standard GSEA was performed with "Canonical Pathway" in MSigDB (http://software.broadinstitute.org/gsea/msigdb/collections.jsp#C2)
